# Supplementary material for: Weeds and agro by-products for sustainable farming of edible field cricket, Gryllus madagascarensis (Orthoptera: Gryllidae)
Source: PLoS One. 2025 Jan 3;20(1):e0313083. doi: 10.1371/journal.pone.0313083 (PMC11698383; doi:10.1371/journal.pone.0313083)
Supplement: S1 Data — (XLSX) [file pone.0313083.s002.xlsx]

## Sheet: Male and female acceptancy 
Product	Sex	consumed(g)
CT	M	0.0083
CT	M	0.0067
CT	M	0.0061
CT	M	0.0127
CT	M	0.0025
CT	M	0.0095
CT	M	0.0064
CT	M	0.0059
CT	M	0.0097
CT	M	0.0089
CT	M	0.0025
CT	M	0.0095
CT	M	0.0025
CT	M	0.0095
CT	M	0.0064
CT	F	0.00615
CT	F	0.0084
CT	F	0.0088
CT	F	0.0134
CT	F	0.0067
CT	F	0.013
CT	F	0.0074
CT	F	0.0087
CT	F	0.0122
CT	F	0.0128
CT	F	0.007
CT	F	0.0118
CT	F	0.0066
CT	F	0.013
CT	F	0.0084
CCF	M	0.0308
CCF	M	0.0237
CCF	M	0.0278
CCF	M	0.0313
CCF	M	0.0329
CCF	M	0.0302
CCF	M	0.0308
CCF	M	0.0237
CCF	M	0.0278
CCF	M	0.0315
CCF	M	0.0329
CCF	M	0.0302
CCF	M	0.0298
CCF	M	0.0278
CCF	M	0.0313
CCF	F	0.042
CCF	F	0.0317
CCF	F	0.037
CCF	F	0.0427
CCF	F	0.0463
CCF	F	0.0415
CCF	F	0.041
CCF	F	0.0317
CCF	F	0.037
CCF	F	0.0427
CCF	F	0.0463
CCF	F	0.0415
CCF	F	0.0319
CCF	F	0.037
CCF	F	0.0427
BG	M	0.0301
BG	M	0.0306
BG	M	0.0335
BG	M	0.0214
BG	M	0.0231
BG	M	0.0209
BG	M	0.0301
BG	M	0.0306
BG	M	0.0345
BG	M	0.0214
BG	M	0.0231
BG	M	0.0209
BG	M	0.0306
BG	M	0.0374
BG	M	0.0214
BG	F	0.0414
BG	F	0.0413
BG	F	0.046
BG	F	0.0302
BG	F	0.0321
BG	F	0.0288
BG	F	0.0417
BG	F	0.0413
BG	F	0.042
BG	F	0.0302
BG	F	0.032
BG	F	0.028
BG	F	0.0413
BG	F	0.046
BG	F	0.0302
Cb	M	0.0173
Cb	M	0.0207
Cb	M	0.0178
Cb	M	0.016
Cb	M	0.023
Cb	M	0.0138
Cb	M	0.0178
Cb	M	0.015
Cb	M	0.015
Cb	M	0.0138
Cb	M	0.0173
Cb	M	0.0178
Cb	M	0.015
Cb	M	0.015
Cb	M	0.0138
Cb	F	0.0238
Cb	F	0.0282
Cb	F	0.0245
Cb	F	0.021
Cb	F	0.0205
Cb	F	0.024
Cb	F	0.0245
Cb	F	0.0208
Cb	F	0.0205
Cb	F	0.024
Cb	F	0.025
Cb	F	0.0247
Cb	F	0.022
Cb	F	0.0205
Cb	F	0.02
BJ	M	0.0358
BJ	M	0.0368
BJ	M	0.0281
BJ	M	0.0217
BJ	M	0.0215
BJ	M	0.0378
BJ	M	0.0229
BJ	M	0.0215
BJ	M	0.036
BJ	M	0.0368
BJ	M	0.0281
BJ	M	0.0208
BJ	M	0.0218
BJ	M	0.0217
BJ	M	0.0216
BJ	F	0.0369
BJ	F	0.0401
BJ	F	0.0402
BJ	F	0.0297
BJ	F	0.0294
BJ	F	0.038
BJ	F	0.0397
BJ	F	0.0394
BJ	F	0.0465
BJ	F	0.0421
BJ	F	0.0336
BJ	F	0.046
BJ	F	0.0397
BJ	F	0.0308
BJ	F	0.0294
HN	M	0.0312
HN	M	0.0354
HN	M	0.0461
HN	M	0.0445
HN	M	0.0369
HN	M	0.0388
HN	M	0.0452
HN	M	0.0444
HN	M	0.0401
HN	M	0.0445
HN	M	0.0479
HN	M	0.0436
HN	M	0.0412
HN	M	0.0344
HN	M	0.0368
HN	F	0.0429
HN	F	0.0438
HN	F	0.0436
HN	F	0.0439
HN	F	0.0434
HN	F	0.0485
HN	F	0.0499
HN	F	0.048
HN	F	0.0496
HN	F	0.0479
HN	F	0.0469
HN	F	0.0445
HN	F	0.0474
HN	F	0.0458
HN	F	0.0426
MM	M	0.0517
MM	M	0.0476
MM	M	0.0322
MM	M	0.0289
MM	M	0.027
MM	M	0.0204
MM	M	0.0296
MM	M	0.0517
MM	M	0.0486
MM	M	0.019
MM	M	0.019
MM	M	0.0257
MM	M	0.0214
MM	M	0.0286
MM	M	0.0496
MM	F	0.067
MM	F	0.0612
MM	F	0.0269
MM	F	0.0257
MM	F	0.0363
MM	F	0.0278
MM	F	0.0409
MM	F	0.0673
MM	F	0.0612
MM	F	0.027
MM	F	0.0257
MM	F	0.0364
MM	F	0.028
MM	F	0.0416
MM	F	0.0602
MSF	M	0.028
MSF	M	0.0221
MSF	M	0.0169
MSF	M	0.0202
MSF	M	0.034
MSF	M	0.0198
MSF	M	0.028
MSF	M	0.0224
MSF	M	0.0162
MSF	M	0.0202
MSF	M	0.034
MSF	M	0.0174
MSF	M	0.0174
MSF	M	0.028
MSF	M	0.0221
MSF	F	0.0374
MSF	F	0.0291
MSF	F	0.0227
MSF	F	0.0274
MSF	F	0.038
MSF	F	0.023
MSF	F	0.0376
MSF	F	0.0291
MSF	F	0.0225
MSF	F	0.0274
MSF	F	0.038
MSF	F	0.0231
MSF	F	0.0231
MSF	F	0.037
MSF	F	0.0291
IA	M	0.049
IA	M	0.0419
IA	M	0.0427
IA	M	0.0397
IA	M	0.0381
IA	M	0.0315
IA	M	0.049
IA	M	0.0419
IA	M	0.0427
IA	M	0.0397
IA	M	0.0386
IA	M	0.0315
IA	M	0.0427
IA	M	0.0397
IA	M	0.0405
IA	F	0.057
IA	F	0.056
IA	F	0.058
IA	F	0.0534
IA	F	0.0513
IA	F	0.0428
IA	F	0.054
IA	F	0.056
IA	F	0.058
IA	F	0.053
IA	F	0.0515
IA	F	0.0432
IA	F	0.057
IA	F	0.0535
IA	F	0.0579
Gab	M	0.0173
Gab	M	0.0183
Gab	M	0.0284
Gab	M	0.0216
Gab	M	0.022
Gab	M	0.0229
Gab	M	0.02
Gab	M	0.0198
Gab	M	0.0284
Gab	M	0.0216
Gab	M	0.022
Gab	M	0.0192
Gab	M	0.02
Gab	M	0.0173
Gab	M	0.0183
Gab	F	0.0241
Gab	F	0.0248
Gab	F	0.0387
Gab	F	0.0297
Gab	F	0.0297
Gab	F	0.0248
Gab	F	0.0241
Gab	F	0.0258
Gab	F	0.0387
Gab	F	0.0397
Gab	F	0.0297
Gab	F	0.0258
Gab	F	0.0248
Gab	F	0.0241
Gab	F	0.0248
MA	M	0.0233
MA	M	0.028
MA	M	0.0273
MA	M	0.0258
MA	M	0.0208
MA	M	0.0196
MA	M	0.0233
MA	M	0.0218
MA	M	0.0273
MA	M	0.0258
MA	M	0.0207
MA	M	0.0295
MA	M	0.0208
MA	M	0.0246
MA	M	0.0233
MA	F	0.0327
MA	F	0.0376
MA	F	0.0371
MA	F	0.0355
MA	F	0.0289
MA	F	0.0373
MA	F	0.0326
MA	F	0.0377
MA	F	0.0375
MA	F	0.035
MA	F	0.0298
MA	F	0.0275
MA	F	0.0289
MA	F	0.0273
MA	F	0.0326
GAa	M	0.0363
GAa	M	0.0217
GAa	M	0.0195
GAa	M	0.0348
GAa	M	0.0238
GAa	M	0.024
GAa	M	0.036
GAa	M	0.0216
GAa	M	0.0195
GAa	M	0.0345
GAa	M	0.0238
GAa	M	0.024
GAa	M	0.0342
GAa	M	0.023
GAa	M	0.024
GAa	F	0.0482
GAa	F	0.0289
GAa	F	0.0272
GAa	F	0.047
GAa	F	0.0333
GAa	F	0.0333
GAa	F	0.0482
GAa	F	0.0289
GAa	F	0.0272
GAa	F	0.042
GAa	F	0.0333
GAa	F	0.0333
GAa	F	0.047
GAa	F	0.0334
GAa	F	0.0333
GB	M	0.0391
GB	M	0.0456
GB	M	0.0286
GB	M	0.0224
GB	M	0.0185
GB	M	0.0209
GB	M	0.0291
GB	M	0.0458
GB	M	0.0286
GB	M	0.0226
GB	M	0.0188
GB	M	0.0187
GB	M	0.0286
GB	M	0.0224
GB	M	0.0185
GB	F	0.0393
GB	F	0.0614
GB	F	0.038
GB	F	0.0301
GB	F	0.0257
GB	F	0.0255
GB	F	0.0394
GB	F	0.0615
GB	F	0.0318
GB	F	0.0304
GB	F	0.0357
GB	F	0.0355
GB	F	0.0318
GB	F	0.0304
GB	F	0.0312
DF	M	0.0183
DF	M	0.0265
DF	M	0.017
DF	M	0.033
DF	M	0.0312
DF	M	0.037
DF	M	0.0173
DF	M	0.0162
DF	M	0.017
DF	M	0.033
DF	M	0.0292
DF	M	0.027
DF	M	0.0165
DF	M	0.017
DF	M	0.0165
DF	F	0.034
DF	F	0.033
DF	F	0.0338
DF	F	0.0424
DF	F	0.0309
DF	F	0.035
DF	F	0.0356
DF	F	0.033
DF	F	0.0231
DF	F	0.042
DF	F	0.0315
DF	F	0.034
DF	F	0.033
DF	F	0.0232
DF	F	0.023
MV	M	0.0179
MV	M	0.0186
MV	M	0.0092
MV	M	0.0091
MV	M	0.0101
MV	M	0.0083
MV	M	0.0179
MV	M	0.0184
MV	M	0.009
MV	M	0.0191
MV	M	0.0101
MV	M	0.0083
MV	M	0.009
MV	M	0.0101
MV	M	0.008
MV	F	0.0331
MV	F	0.0319
MV	F	0.0125
MV	F	0.0129
MV	F	0.0139
MV	F	0.0214
MV	F	0.0331
MV	F	0.0319
MV	F	0.0225
MV	F	0.0129
MV	F	0.0139
MV	F	0.0114
MV	F	0.0129
MV	F	0.0139
MV	F	0.0113
WP	M	0.0162
WP	M	0.0155
WP	M	0.0126
WP	M	0.0172
WP	M	0.0196
WP	M	0.0189
WP	M	0.0152
WP	M	0.0155
WP	M	0.0124
WP	M	0.0172
WP	M	0.0193
WP	M	0.0183
WP	M	0.0172
WP	M	0.0155
WP	M	0.014
WP	F	0.0208
WP	F	0.02
WP	F	0.0172
WP	F	0.0234
WP	F	0.0269
WP	F	0.0269
WP	F	0.0208
WP	F	0.02
WP	F	0.0172
WP	F	0.0236
WP	F	0.0269
WP	F	0.0266
WP	F	0.0204
WP	F	0.02
WP	F	0.0286
MF	M	0.0224
MF	M	0.0221
MF	M	0.0206
MF	M	0.0329
MF	M	0.0256
MF	M	0.0268
MF	M	0.0226
MF	M	0.0228
MF	M	0.0206
MF	M	0.0329
MF	M	0.0256
MF	M	0.0268
MF	M	0.0256
MF	M	0.0268
MF	M	0.0224
MF	F	0.0314
MF	F	0.0292
MF	F	0.0279
MF	F	0.0459
MF	F	0.036
MF	F	0.0368
MF	F	0.0314
MF	F	0.0292
MF	F	0.0279
MF	F	0.0459
MF	F	0.035
MF	F	0.0368
MF	F	0.035
MF	F	0.0368
MF	F	0.0314
WGL	M	0.016
WGL	M	0.013
WGL	M	0.0134
WGL	M	0.0151
WGL	M	0.0163
WGL	M	0.0125
WGL	M	0.017
WGL	M	0.0131
WGL	M	0.0134
WGL	M	0.0151
WGL	M	0.0163
WGL	M	0.0132
WGL	M	0.0163
WGL	M	0.0132
WGL	M	0.017
WGL	F	0.0178
WGL	F	0.018
WGL	F	0.0158
WGL	F	0.0151
WGL	F	0.0225
WGL	F	0.0184
WGL	F	0.0166
WGL	F	0.0181
WGL	F	0.0178
WGL	F	0.0169
WGL	F	0.0165
WGL	F	0.0164
WGL	F	0.0165
WGL	F	0.0164
WGL	F	0.059
GW	M	0.0362
GW	M	0.0368
GW	M	0.0367
GW	M	0.0366
GW	M	0.0365
GW	M	0.0363
GW	M	0.0363
GW	M	0.0362
GW	M	0.0365
GW	M	0.0364
GW	M	0.0374
GW	M	0.0368
GW	M	0.0368
GW	M	0.0364
GW	M	0.0358
GW	F	0.0426
GW	F	0.0462
GW	F	0.0347
GW	F	0.0408
GW	F	0.0429
GW	F	0.0406
GW	F	0.0426
GW	F	0.0428
GW	F	0.0438
GW	F	0.0426
GW	F	0.0425
GW	F	0.0426
GW	F	0.0426
GW	F	0.0425
GW	F	0.0433
AT	M	0.0323
AT	M	0.0329
AT	M	0.0303
AT	M	0.03
AT	M	0.0226
AT	M	0.0208
AT	M	0.0323
AT	M	0.0349
AT	M	0.0333
AT	M	0.02
AT	M	0.0226
AT	M	0.0228
AT	M	0.0246
AT	M	0.0208
AT	M	0.0323
AT	F	0.0434
AT	F	0.047
AT	F	0.0334
AT	F	0.037
AT	F	0.03
AT	F	0.0396
AT	F	0.0427
AT	F	0.0417
AT	F	0.0447
AT	F	0.037
AT	F	0.03
AT	F	0.031
AT	F	0.03
AT	F	0.0386
AT	F	0.0335
CMG	M	0.0273
CMG	M	0.0271
CMG	M	0.0246
CMG	M	0.0276
CMG	M	0.0224
CMG	M	0.0285
CMG	M	0.0209
CMG	M	0.0271
CMG	M	0.0458
CMG	M	0.0276
CMG	M	0.0226
CMG	M	0.0284
CMG	M	0.0287
CMG	M	0.0286
CMG	M	0.0224
CMG	F	0.0366
CMG	F	0.0392
CMG	F	0.0613
CMG	F	0.037
CMG	F	0.03
CMG	F	0.0255
CMG	F	0.0254
CMG	F	0.0392
CMG	F	0.0614
CMG	F	0.0316
CMG	F	0.0303
CMG	F	0.0356
CMG	F	0.0354
CMG	F	0.0316
CMG	F	0.0305
CDF	M	0.0185
CDF	M	0.0123
CDF	M	0.0149
CDF	M	0.0154
CDF	M	0.0141
CDF	M	0.0132
CDF	M	0.0132
CDF	M	0.0103
CDF	M	0.011
CDF	M	0.0149
CDF	M	0.0154
CDF	M	0.0141
CDF	M	0.0134
CDF	M	0.0123
CDF	M	0.0113
CDF	F	0.0312
CDF	F	0.0204
CDF	F	0.0155
CDF	F	0.0206
CDF	F	0.0207
CDF	F	0.0209
CDF	F	0.0181
CDF	F	0.0178
CDF	F	0.0114
CDF	F	0.0155
CDF	F	0.0208
CDF	F	0.0205
CDF	F	0.019
CDF	F	0.0182
CDF	F	0.0133
BWS	M	0.0166
BWS	M	0.019
BWS	M	0.0197
BWS	M	0.0167
BWS	M	0.0173
BWS	M	0.0183
BWS	M	0.0165
BWS	M	0.0166
BWS	M	0.0098
BWS	M	0.02
BWS	M	0.016
BWS	M	0.0122
BWS	M	0.0183
BWS	M	0.0162
BWS	M	0.0098
BWS	F	0.0224
BWS	F	0.0218
BWS	F	0.0218
BWS	F	0.0216
BWS	F	0.0236
BWS	F	0.025
BWS	F	0.0221
BWS	F	0.022
BWS	F	0.023
BWS	F	0.026
BWS	F	0.0226
BWS	F	0.0233
BWS	F	0.0215
BWS	F	0.022
BWS	F	0.013
BV	M	0.0043
BV	M	0.0071
BV	M	0.0101
BV	M	0.0186
BV	M	0.0221
BV	M	0.0233
BV	M	0.0144
BV	M	0.0043
BV	M	0.0071
BV	M	0.0101
BV	M	0.0176
BV	M	0.022
BV	M	0.023
BV	M	0.0154
BV	M	0.015
BV	F	0.0063
BV	F	0.012
BV	F	0.0142
BV	F	0.0254
BV	F	0.0297
BV	F	0.0311
BV	F	0.0195
BV	F	0.007
BV	F	0.011
BV	F	0.0141
BV	F	0.025
BV	F	0.0287
BV	F	0.0301
BV	F	0.0185
BV	F	0.0185
NB	M	0.0414
NB	M	0.0476
NB	M	0.0322
NB	M	0.0229
NB	M	0.027
NB	M	0.0204
NB	M	0.0296
NB	M	0.0517
NB	M	0.0484
NB	M	0.019
NB	M	0.019
NB	M	0.0257
NB	M	0.0218
NB	M	0.0286
NB	M	0.0463
NB	F	0.0461
NB	F	0.0386
NB	F	0.0377
NB	F	0.0469
NB	F	0.0377
NB	F	0.0428
NB	F	0.046
NB	F	0.0371
NB	F	0.0386
NB	F	0.047
NB	F	0.0429
NB	F	0.0446
NB	F	0.0428
NB	F	0.044
NB	F	0.0377
CC	M	0.0179
CC	M	0.0154
CC	M	0.0184
CC	M	0.0179
CC	M	0.019
CC	M	0.0173
CC	M	0.019
CC	M	0.018
CC	M	0.0171
CC	M	0.0158
CC	M	0.0171
CC	M	0.019
CC	M	0.0178
CC	M	0.0189
CC	M	0.0199
CC	F	0.0234
CC	F	0.0216
CC	F	0.0252
CC	F	0.0247
CC	F	0.0254
CC	F	0.0246
CC	F	0.0262
CC	F	0.0257
CC	F	0.0245
CC	F	0.0246
CC	F	0.0244
CC	F	0.0247
CC	F	0.0242
CC	F	0.0249
CC	F	0.0264
TD	M	0.0488
TD	M	0.0284
TD	M	0.0297
TD	M	0.0378
TD	M	0.0418
TD	M	0.0441
TD	M	0.0488
TD	M	0.0284
TD	M	0.0297
TD	M	0.0378
TD	M	0.0418
TD	M	0.0441
TD	M	0.0488
TD	M	0.0284
TD	M	0.0297
TD	F	0.0659
TD	F	0.0391
TD	F	0.0402
TD	F	0.0504
TD	F	0.0562
TD	F	0.0596
TD	F	0.0659
TD	F	0.0391
TD	F	0.0402
TD	F	0.0504
TD	F	0.0562
TD	F	0.0596
TD	F	0.0659
TD	F	0.0391
TD	F	0.0402
WBL	M	0.0135
WBL	M	0.0123
WBL	M	0.01
WBL	M	0.0204
WBL	M	0.0144
WBL	M	0.013
WBL	M	0.0148
WBL	M	0.0132
WBL	M	0.0113
WBL	M	0.011
WBL	M	0.0214
WBL	M	0.0192
WBL	M	0.014
WBL	M	0.0145
WBL	M	0.019
WBL	F	0.0184
WBL	F	0.0167
WBL	F	0.0136
WBL	F	0.0279
WBL	F	0.0176
WBL	F	0.0145
WBL	F	0.0196
WBL	F	0.0184
WBL	F	0.0165
WBL	F	0.0138
WBL	F	0.028
WBL	F	0.0276
WBL	F	0.0155
WBL	F	0.0194
WBL	F	0.0265
SLP	M	0.0065
SLP	M	0.0069
SLP	M	0.0069
SLP	M	0.0063
SLP	M	0.0054
SLP	M	0.0063
SLP	M	0.006
SLP	M	0.0075
SLP	M	0.0069
SLP	M	0.0069
SLP	M	0.0063
SLP	M	0.0064
SLP	M	0.0063
SLP	M	0.0067
SLP	M	0.0063
SLP	F	0.012
SLP	F	0.0121
SLP	F	0.0095
SLP	F	0.0066
SLP	F	0.0074
SLP	F	0.0068
SLP	F	0.008
SLP	F	0.012
SLP	F	0.0111
SLP	F	0.0097
SLP	F	0.0082
SLP	F	0.0064
SLP	F	0.0091
SLP	F	0.008
SLP	F	0.0081
PP	M	0.0242
PP	M	0.0202
PP	M	0.0211
PP	M	0.0249
PP	M	0.0249
PP	M	0.0256
PP	M	0.0237
PP	M	0.024
PP	M	0.0202
PP	M	0.0211
PP	M	0.0259
PP	M	0.0259
PP	M	0.025
PP	M	0.0247
PP	M	0.0243
PP	F	0.0329
PP	F	0.0277
PP	F	0.0291
PP	F	0.0359
PP	F	0.0343
PP	F	0.0353
PP	F	0.0329
PP	F	0.0328
PP	F	0.0277
PP	F	0.0292
PP	F	0.0359
PP	F	0.034
PP	F	0.037
PP	F	0.033
PP	F	0.0358
MP	M	0.0105
MP	M	0.0096
MP	M	0.0128
MP	M	0.0063
MP	M	0.0061
MP	M	0.0054
MP	M	0.0084
MP	M	0.0118
MP	M	0.0095
MP	M	0.0126
MP	M	0.0066
MP	M	0.0063
MP	M	0.0054
MP	M	0.0084
MP	M	0.0063
MP	F	0.0153
MP	F	0.0137
MP	F	0.0179
MP	F	0.0087
MP	F	0.0084
MP	F	0.0084
MP	F	0.0139
MP	F	0.0155
MP	F	0.0134
MP	F	0.0189
MP	F	0.0087
MP	F	0.0084
MP	F	0.0074
MP	F	0.0119
MP	F	0.0082
KG	M	0.027
KG	M	0.0237
KG	M	0.0245
KG	M	0.019
KG	M	0.0175
KG	M	0.0179
KG	M	0.028
KG	M	0.0233
KG	M	0.026
KG	M	0.0219
KG	M	0.0172
KG	M	0.0229
KG	M	0.0242
KG	M	0.0209
KG	M	0.0117
KG	F	0.035
KG	F	0.0328
KG	F	0.0328
KG	F	0.036
KG	F	0.0238
KG	F	0.0245
KG	F	0.0371
KG	F	0.0325
KG	F	0.0337
KG	F	0.0291
KG	F	0.0235
KG	F	0.024
KG	F	0.0318
KG	F	0.0236
KG	F	0.024
PL	M	0.0221
PL	M	0.0275
PL	M	0.022
PL	M	0.0235
PL	M	0.0247
PL	M	0.025
PL	M	0.02
PL	M	0.0255
PL	M	0.0273
PL	M	0.0222
PL	M	0.0237
PL	M	0.0264
PL	M	0.0253
PL	M	0.028
PL	M	0.0245
PL	F	0.0316
PL	F	0.0394
PL	F	0.0336
PL	F	0.0327
PL	F	0.039
PL	F	0.0343
PL	F	0.0276
PL	F	0.0339
PL	F	0.0395
PL	F	0.0305
PL	F	0.0318
PL	F	0.0392
PL	F	0.0343
PL	F	0.0276
PL	F	0.0339
GAA	M	0.0265
GAA	M	0.0221
GAA	M	0.0273
GAA	M	0.0304
GAA	M	0.0329
GAA	M	0.0334
GAA	M	0.0293
GAA	M	0.0265
GAA	M	0.0221
GAA	M	0.0273
GAA	M	0.0304
GAA	M	0.0335
GAA	M	0.0333
GAA	M	0.0292
GAA	M	0.0354
GAA	F	0.0368
GAA	F	0.0308
GAA	F	0.0336
GAA	F	0.0424
GAA	F	0.0455
GAA	F	0.0451
GAA	F	0.0402
GAA	F	0.0366
GAA	F	0.0308
GAA	F	0.0376
GAA	F	0.0424
GAA	F	0.044
GAA	F	0.0431
GAA	F	0.0402
GAA	F	0.0482
DL	M	0.026
DL	M	0.027
DL	M	0.0263
DL	M	0.0264
DL	M	0.0261
DL	M	0.0265
DL	M	0.0264
DL	M	0.0258
DL	M	0.0257
DL	M	0.03
DL	M	0.0261
DL	M	0.0265
DL	M	0.0255
DL	M	0.0254
DL	M	0.0264
DL	F	0.0328
DL	F	0.0354
DL	F	0.0328
DL	F	0.0451
DL	F	0.0358
DL	F	0.036
DL	F	0.0341
DL	F	0.0362
DL	F	0.0364
DL	F	0.0368
DL	F	0.0351
DL	F	0.0352
DL	F	0.0349
DL	F	0.0381
DL	F	0.0354
CB	M	0.0074
CB	M	0.0107
CB	M	0.0091
CB	M	0.0152
CB	M	0.0123
CB	M	0.0129
CB	M	0.0113
CB	M	0.0112
CB	M	0.0105
CB	M	0.01
CB	M	0.015
CB	M	0.0125
CB	M	0.013
CB	M	0.0116
CB	M	0.0072
CB	F	0.0106
CB	F	0.0148
CB	F	0.0123
CB	F	0.0205
CB	F	0.0173
CB	F	0.0169
CB	F	0.0154
CB	F	0.0105
CB	F	0.0145
CB	F	0.0122
CB	F	0.021
CB	F	0.021
CB	F	0.0168
CB	F	0.017
CB	F	0.0104
CPL	M	0.015
CPL	M	0.0172
CPL	M	0.0191
CPL	M	0.0152
CPL	M	0.0147
CPL	M	0.015
CPL	M	0.0157
CPL	M	0.0159
CPL	M	0.0166
CPL	M	0.0185
CPL	M	0.0145
CPL	M	0.0148
CPL	M	0.0148
CPL	M	0.0167
CPL	M	0.0149
CPL	F	0.021
CPL	F	0.0244
CPL	F	0.0263
CPL	F	0.0209
CPL	F	0.0205
CPL	F	0.0182
CPL	F	0.0219
CPL	F	0.025
CPL	F	0.0234
CPL	F	0.026
CPL	F	0.0202
CPL	F	0.0207
CPL	F	0.0185
CPL	F	0.022
CPL	F	0.0212
C	M	0.0456
C	M	0.0516
C	M	0.044
C	M	0.0291
C	M	0.0292
C	M	0.0254
C	M	0.0555
C	M	0.0526
C	M	0.0442
C	M	0.0295
C	M	0.0296
C	M	0.0252
C	M	0.0514
C	M	0.0441
C	M	0.0295
C	F	0.065
C	F	0.063
C	F	0.0604
C	F	0.0403
C	F	0.04
C	F	0.035
C	F	0.0747
C	F	0.0707
C	F	0.0606
C	F	0.0406
C	F	0.042
C	F	0.0355
C	F	0.07
C	F	0.06
C	F	0.0406
BN	M	0.0268
BN	M	0.0271
BN	M	0.0278
BN	M	0.0366
BN	M	0.0213
BN	M	0.0263
BN	M	0.0247
BN	M	0.0259
BN	M	0.0261
BN	M	0.0255
BN	M	0.0256
BN	M	0.021
BN	M	0.0244
BN	M	0.025
BN	M	0.0215
BN	F	0.029
BN	F	0.0368
BN	F	0.0378
BN	F	0.048
BN	F	0.0283
BN	F	0.0272
BN	F	0.0345
BN	F	0.039
BN	F	0.0338
BN	F	0.034
BN	F	0.038
BN	F	0.0328
BN	F	0.0356
BN	F	0.0355
BN	F	0.0273
CS	M	0.0241
CS	M	0.0248
CS	M	0.0227
CS	M	0.0152
CS	M	0.0147
CS	M	0.0153
CS	M	0.0186
CS	M	0.02
CS	M	0.024
CS	M	0.0219
CS	M	0.0155
CS	M	0.0157
CS	M	0.015
CS	M	0.018
CS	M	0.014
CS	F	0.0277
CS	F	0.0333
CS	F	0.029
CS	F	0.0213
CS	F	0.0257
CS	F	0.0212
CS	F	0.0255
CS	F	0.0257
CS	F	0.0253
CS	F	0.0269
CS	F	0.0253
CS	F	0.0261
CS	F	0.0252
CS	F	0.0235
CS	F	0.0209
SP	M	0.0091
SP	M	0.0068
SP	M	0.0093
SP	M	0.007
SP	M	0.0083
SP	M	0.0084
SP	M	0.0082
SP	M	0.0089
SP	M	0.0066
SP	M	0.009
SP	M	0.0072
SP	M	0.0082
SP	M	0.009
SP	M	0.0085
SP	M	0.0087
SP	F	0.0147
SP	F	0.0095
SP	F	0.0125
SP	F	0.0126
SP	F	0.0214
SP	F	0.0127
SP	F	0.0135
SP	F	0.0128
SP	F	0.09
SP	F	0.0145
SP	F	0.0159
SP	F	0.0155
SP	F	0.02
SP	F	0.0125
SP	F	0.0129
SC	M	0.0146
SC	M	0.0217
SC	M	0.0116
SC	M	0.0176
SC	M	0.0166
SC	M	0.0165
SC	M	0.0118
SC	M	0.0215
SC	M	0.0105
SC	M	0.024
SC	M	0.016
SC	M	0.016
SC	M	0.0116
SC	M	0.015
SC	M	0.0165
SC	F	0.038
SC	F	0.0298
SC	F	0.0142
SC	F	0.0282
SC	F	0.0228
SC	F	0.0227
SC	F	0.016
SC	F	0.0298
SC	F	0.0232
SC	F	0.0308
SC	F	0.0218
SC	F	0.0217
SC	F	0.015
SC	F	0.0218
SC	F	0.0228
ST	M	0.0071
ST	M	0.0087
ST	M	0.0086
ST	M	0.0036
ST	M	0.0089
ST	M	0.0079
ST	M	0.006
ST	M	0.0084
ST	M	0.0085
ST	M	0.0038
ST	M	0.009
ST	M	0.007
ST	M	0.0037
ST	M	0.0088
ST	M	0.0068
ST	F	0.0082
ST	F	0.0116
ST	F	0.0106
ST	F	0.005
ST	F	0.0118
ST	F	0.0088
ST	F	0.0108
ST	F	0.0096
ST	F	0.00966
ST	F	0.01
ST	F	0.0108
ST	F	0.0083
ST	F	0.0056
ST	F	0.0109
ST	F	0.0095
RS	M	0.0244
RS	M	0.0177
RS	M	0.0244
RS	M	0.0187
RS	M	0.0172
RS	M	0.0153
RS	M	0.0244
RS	M	0.0167
RS	M	0.0152
RS	M	0.0153
RS	M	0.0194
RS	M	0.0198
RS	M	0.0243
RS	M	0.0157
RS	M	0.0105
RS	F	0.0333
RS	F	0.0254
RS	F	0.0333
RS	F	0.0244
RS	F	0.0105
RS	F	0.0213
RS	F	0.0333
RS	F	0.0244
RS	F	0.013
RS	F	0.0213
RS	F	0.026
RS	F	0.0274
RS	F	0.0288
RS	F	0.0234
RS	F	0.0115
BD	M	0.0311
BD	M	0.0373
BD	M	0.0358
BD	M	0.0293
BD	M	0.0282
BD	M	0.0357
BD	M	0.0321
BD	M	0.0373
BD	M	0.03
BD	M	0.0283
BD	M	0.0282
BD	M	0.0327
BD	M	0.0273
BD	M	0.0282
BD	M	0.0327
BD	F	0.0415
BD	F	0.0423
BD	F	0.0388
BD	F	0.0403
BD	F	0.0282
BD	F	0.045
BD	F	0.042
BD	F	0.0408
BD	F	0.043
BD	F	0.0407
BD	F	0.0408
BD	F	0.0421
BD	F	0.04174
BD	F	0.0428
BD	F	0.042
IS	M	0.015
IS	M	0.0183
IS	M	0.0222
IS	M	0.0116
IS	M	0.0155
IS	M	0.0167
IS	M	0.025
IS	M	0.028
IS	M	0.022
IS	M	0.017
IS	M	0.015
IS	M	0.019
IS	M	0.012
IS	M	0.0056
IS	M	0.0078
IS	F	0.0345
IS	F	0.0381
IS	F	0.03
IS	F	0.036
IS	F	0.022
IS	F	0.0106
IS	F	0.034
IS	F	0.0371
IS	F	0.0302
IS	F	0.0162
IS	F	0.0078
IS	F	0.0108
IS	F	0.0163
IS	F	0.0078
IS	F	0.0107
GS	M	0.0388
GS	M	0.0382
GS	M	0.0367
GS	M	0.0372
GS	M	0.0444
GS	M	0.0383
GS	M	0.0333
GS	M	0.0392
GS	M	0.0369
GS	M	0.0384
GS	M	0.044
GS	M	0.0353
GS	M	0.0362
GS	M	0.0464
GS	M	0.0328
GS	F	0.0446
GS	F	0.0482
GS	F	0.0358
GS	F	0.0418
GS	F	0.0489
GS	F	0.0406
GS	F	0.0486
GS	F	0.0388
GS	F	0.0368
GS	F	0.0428
GS	F	0.0485
GS	F	0.0426
GS	F	0.0428
GS	F	0.057
GS	F	0.0437
DH	M	0.0243
DH	M	0.0253
DH	M	0.0189
DH	M	0.0261
DH	M	0.0258
DH	M	0.0226
DH	M	0.0234
DH	M	0.0248
DH	M	0.0176
DH	M	0.026
DH	M	0.0259
DH	M	0.022
DH	M	0.0255
DH	M	0.0185
DH	M	0.026
DH	F	0.0325
DH	F	0.0343
DH	F	0.0258
DH	F	0.0348
DH	F	0.035
DH	F	0.0321
DH	F	0.0325
DH	F	0.0334
DH	F	0.0235
DH	F	0.0328
DH	F	0.0335
DH	F	0.031
DH	F	0.0334
DH	F	0.0337
DH	F	0.0332
PH	M	0.0093
PH	M	0.0104
PH	M	0.0142
PH	M	0.0124
PH	M	0.0101
PH	M	0.0114
PH	M	0.0129
PH	M	0.0094
PH	M	0.0132
PH	M	0.0124
PH	M	0.0111
PH	M	0.0114
PH	M	0.0106
PH	M	0.0114
PH	M	0.0093
PH	F	0.0174
PH	F	0.024
PH	F	0.0246
PH	F	0.0174
PH	F	0.0237
PH	F	0.0152
PH	F	0.0226
PH	F	0.0134
PH	F	0.0248
PH	F	0.0164
PH	F	0.0137
PH	F	0.0133
PH	F	0.0138
PH	F	0.0154
PH	F	0.0128
BSV	M	0.0379
BSV	M	0.0382
BSV	M	0.0352
BSV	M	0.0233
BSV	M	0.0283
BSV	M	0.0293
BSV	M	0.0279
BSV	M	0.0352
BSV	M	0.0294
BSV	M	0.0263
BSV	M	0.0273
BSV	M	0.0193
BSV	M	0.0233
BSV	M	0.0273
BSV	M	0.0193
BSV	F	0.0524
BSV	F	0.0423
BSV	F	0.0492
BSV	F	0.0322
BSV	F	0.0339
BSV	F	0.0368
BSV	F	0.0324
BSV	F	0.0382
BSV	F	0.0403
BSV	F	0.0322
BSV	F	0.0334
BSV	F	0.036
BSV	F	0.0322
BSV	F	0.0339
BSV	F	0.0358
SA	M	0.0284
SA	M	0.0322
SA	M	0.0305
SA	M	0.0194
SA	M	0.0115
SA	M	0.0123
SA	M	0.0274
SA	M	0.02922
SA	M	0.0295
SA	M	0.0182
SA	M	0.012
SA	M	0.0112
SA	M	0.0118
SA	M	0.0274
SA	M	0.0325
SA	F	0.0387
SA	F	0.0407
SA	F	0.0419
SA	F	0.0262
SA	F	0.0166
SA	F	0.0156
SA	F	0.0375
SA	F	0.042
SA	F	0.0409
SA	F	0.026
SA	F	0.018
SA	F	0.0172
SA	F	0.0165
SA	F	0.038
SA	F	0.0417
BB	M	0.0163
BB	M	0.0209
BB	M	0.0189
BB	M	0.0219
BB	M	0.0189
BB	M	0.0208
BB	M	0.0163
BB	M	0.0209
BB	M	0.0189
BB	M	0.0219
BB	M	0.0189
BB	M	0.0208
BB	M	0.0208
BB	M	0.0163
BB	M	0.0219
BB	F	0.0225
BB	F	0.0286
BB	F	0.0257
BB	F	0.0298
BB	F	0.0244
BB	F	0.0283
BB	F	0.0225
BB	F	0.0287
BB	F	0.0259
BB	F	0.0298
BB	F	0.0254
BB	F	0.0283
BB	F	0.028
BB	F	0.0228
BB	F	0.0276
PS	M	0.0348
PS	M	0.0369
PS	M	0.035
PS	M	0.0308
PS	M	0.0323
PS	M	0.0296
PS	M	0.0346
PS	M	0.0372
PS	M	0.0305
PS	M	0.0308
PS	M	0.0303
PS	M	0.0196
PS	M	0.0223
PS	M	0.0196
PS	M	0.0348
PS	F	0.0406
PS	F	0.0416
PS	F	0.0414
PS	F	0.0407
PS	F	0.0303
PS	F	0.0407
PS	F	0.0406
PS	F	0.0405
PS	F	0.0364
PS	F	0.0357
PS	F	0.0403
PS	F	0.0414
PS	F	0.0403
PS	F	0.0467
PS	F	0.046
TT	M	0.0193
TT	M	0.0185
TT	M	0.0171
TT	M	0.0178
TT	M	0.0194
TT	M	0.0225
TT	M	0.0194
TT	M	0.0188
TT	M	0.0174
TT	M	0.018
TT	M	0.0192
TT	M	0.0215
TT	M	0.0235
TT	M	0.0187
TT	M	0.0186
TT	F	0.0266
TT	F	0.0249
TT	F	0.0229
TT	F	0.0251
TT	F	0.0262
TT	F	0.0268
TT	F	0.0265
TT	F	0.0256
TT	F	0.0259
TT	F	0.0268
TT	F	0.0262
TT	F	0.0249
TT	F	0.0314
TT	F	0.026
TT	F	0.0262
AS	M	0.0196
AS	M	0.0196
AS	M	0.0198
AS	M	0.0195
AS	M	0.0173
AS	M	0.0132
AS	M	0.0294
AS	M	0.0186
AS	M	0.0188
AS	M	0.0182
AS	M	0.0178
AS	M	0.0132
AS	M	0.0194
AS	M	0.0185
AS	M	0.0193
AS	F	0.0264
AS	F	0.0264
AS	F	0.0267
AS	F	0.029
AS	F	0.0234
AS	F	0.0201
AS	F	0.0258
AS	F	0.0254
AS	F	0.0267
AS	F	0.0269
AS	F	0.0224
AS	F	0.0204
AS	F	0.0278
AS	F	0.0267
AS	F	0.0269
MB	M	0.0317
MB	M	0.0376
MB	M	0.0322
MB	M	0.0389
MB	M	0.037
MB	M	0.0304
MB	M	0.0396
MB	M	0.0317
MB	M	0.0386
MB	M	0.039
MB	M	0.029
MB	M	0.0257
MB	M	0.0334
MB	M	0.0286
MB	M	0.0396
MB	F	0.047
MB	F	0.0412
MB	F	0.0469
MB	F	0.0257
MB	F	0.0363
MB	F	0.0378
MB	F	0.0409
MB	F	0.0673
MB	F	0.0612
MB	F	0.037
MB	F	0.0257
MB	F	0.0364
MB	F	0.048
MB	F	0.0416
MB	F	0.0402
SPV	M	0.0172
SPV	M	0.0212
SPV	M	0.0115
SPV	M	0.0153
SPV	M	0.0107
SPV	M	0.0123
SPV	M	0.0212
SPV	M	0.027
SPV	M	0.0115
SPV	M	0.0153
SPV	M	0.0107
SPV	M	0.0123
SPV	M	0.022
SPV	M	0.025
SPV	M	0.0115
SPV	F	0.0178
SPV	F	0.0258
SPV	F	0.0161
SPV	F	0.0206
SPV	F	0.0147
SPV	F	0.016
SPV	F	0.0248
SPV	F	0.0332
SPV	F	0.0261
SPV	F	0.0226
SPV	F	0.0187
SPV	F	0.0167
SPV	F	0.0258
SPV	F	0.0352
SPV	F	0.0161
AV	M	0.0135
AV	M	0.0127
AV	M	0.013
AV	M	0.0125
AV	M	0.0162
AV	M	0.0125
AV	M	0.0195
AV	M	0.0138
AV	M	0.013
AV	M	0.0134
AV	M	0.0162
AV	M	0.0145
AV	M	0.0195
AV	M	0.0137
AV	M	0.015
AV	F	0.0218
AV	F	0.0214
AV	F	0.028
AV	F	0.0145
AV	F	0.0224
AV	F	0.0172
AV	F	0.0208
AV	F	0.0214
AV	F	0.018
AV	F	0.0145
AV	F	0.0224
AV	F	0.0178
AV	F	0.0228
AV	F	0.0224
AV	F	0.024
RG	M	0.0357
RG	M	0.0354
RG	M	0.0356
RG	M	0.0351
RG	M	0.0352
RG	M	0.0349
RG	M	0.0347
RG	M	0.0354
RG	M	0.0354
RG	M	0.0351
RG	M	0.0352
RG	M	0.0346
RG	M	0.0343
RG	M	0.0347
RG	M	0.0354
RG	F	0.04
RG	F	0.0388
RG	F	0.0365
RG	F	0.0335
RG	F	0.036
RG	F	0.0379
RG	F	0.0459
RG	F	0.0424
RG	F	0.0405
RG	F	0.0435
RG	F	0.046
RG	F	0.0399
RG	F	0.0399
RG	F	0.0409
RG	F	0.0384
GLD	M	0.028
GLD	M	0.0267
GLD	M	0.0285
GLD	M	0.0302
GLD	M	0.0276
GLD	M	0.0267
GLD	M	0.028
GLD	M	0.026
GLD	M	0.0275
GLD	M	0.0272
GLD	M	0.0256
GLD	M	0.0267
GLD	M	0.0267
GLD	M	0.0285
GLD	M	0.0272
GLD	F	0.0388
GLD	F	0.0376
GLD	F	0.0365
GLD	F	0.0374
GLD	F	0.0375
GLD	F	0.0364
GLD	F	0.038
GLD	F	0.0372
GLD	F	0.0385
GLD	F	0.0374
GLD	F	0.0375
GLD	F	0.0357
GLD	F	0.0372
GLD	F	0.0375
GLD	F	0.0364
AW	M	0.0264
AW	M	0.0262
AW	M	0.0254
AW	M	0.0261
AW	M	0.0262
AW	M	0.0255
AW	M	0.0264
AW	M	0.0262
AW	M	0.0261
AW	M	0.0266
AW	M	0.0263
AW	M	0.0259
AW	M	0.0261
AW	M	0.0259
AW	M	0.0262
AW	F	0.0332
AW	F	0.0342
AW	F	0.0345
AW	F	0.0328
AW	F	0.0302
AW	F	0.0333
AW	F	0.0328
AW	F	0.0342
AW	F	0.0332
AW	F	0.0338
AW	F	0.0334
AW	F	0.0333
AW	F	0.0332
AW	F	0.0335
AW	F	0.0325
TS	M	0.0194
TS	M	0.0192
TS	M	0.0195
TS	M	0.0202
TS	M	0.0196
TS	M	0.0205
TS	M	0.0203
TS	M	0.0202
TS	M	0.0205
TS	M	0.0207
TS	M	0.0197
TS	M	0.0198
TS	M	0.0195
TS	M	0.0199
TS	M	0.0196
TS	F	0.03
TS	F	0.0312
TS	F	0.0315
TS	F	0.0314
TS	F	0.0302
TS	F	0.0303
TS	F	0.0208
TS	F	0.0292
TS	F	0.0245
TS	F	0.0258
TS	F	0.0202
TS	F	0.0303
TS	F	0.0232
TS	F	0.0245
TS	F	0.025
WB	M	0.0372
WB	M	0.0364
WB	M	0.0398
WB	M	0.0442
WB	M	0.0399
WB	M	0.0373
WB	M	0.0389
WB	M	0.0369
WB	M	0.0331
WB	M	0.044
WB	M	0.0313
WB	M	0.036
WB	M	0.0459
WB	M	0.032
WB	M	0.0312
WB	F	0.0474
WB	F	0.0345
WB	F	0.0419
WB	F	0.0469
WB	F	0.0416
WB	F	0.0457
WB	F	0.0376
WB	F	0.0468
WB	F	0.0419
WB	F	0.0445
WB	F	0.0426
WB	F	0.0441
WB	F	0.0468
WB	F	0.0433
WB	F	0.0441
MH	M	0.0101
MH	M	0.0095
MH	M	0.0122
MH	M	0.006
MH	M	0.006
MH	M	0.005
MH	M	0.0082
MH	M	0.0118
MH	M	0.0093
MH	M	0.012
MH	M	0.0062
MH	M	0.006
MH	M	0.0052
MH	M	0.0078
MH	M	0.0063
MH	F	0.0152
MH	F	0.0136
MH	F	0.0158
MH	F	0.0086
MH	F	0.0083
MH	F	0.0083
MH	F	0.0119
MH	F	0.0127
MH	F	0.0134
MH	F	0.0146
MH	F	0.0084
MH	F	0.0083
MH	F	0.0075
MH	F	0.0106
MH	F	0.008
R	M	0.0321
R	M	0.0386
R	M	0.0345
R	M	0.0342
R	M	0.038
R	M	0.0305
R	M	0.0345
R	M	0.0318
R	M	0.0386
R	M	0.0349
R	M	0.039
R	M	0.0347
R	M	0.0338
R	M	0.0346
R	M	0.0308
R	F	0.046
R	F	0.0411
R	F	0.0468
R	F	0.0256
R	F	0.0362
R	F	0.0377
R	F	0.0408
R	F	0.0672
R	F	0.0611
R	F	0.036
R	F	0.0256
R	F	0.0363
R	F	0.048
R	F	0.0416
R	F	0.0402
CP	M	0.0314
CP	M	0.0468
CP	M	0.0284
CP	M	0.0297
CP	M	0.0378
CP	M	0.0418
CP	M	0.0441
CP	M	0.0468
CP	M	0.0294
CP	M	0.0297
CP	M	0.0378
CP	M	0.0418
CP	M	0.044
CP	M	0.0477
CP	M	0.0284
CP	F	0.0393
CP	F	0.0559
CP	F	0.0391
CP	F	0.0402
CP	F	0.0504
CP	F	0.0562
CP	F	0.0496
CP	F	0.0559
CP	F	0.0461
CP	F	0.0462
CP	F	0.0504
CP	F	0.0562
CP	F	0.0596
CP	F	0.0542
CP	F	0.0496
E	M	0.0297
E	M	0.0379
E	M	0.0327
E	M	0.0397
E	M	0.0381
E	M	0.0315
E	M	0.049
E	M	0.0419
E	M	0.0327
E	M	0.0387
E	M	0.0386
E	M	0.0315
E	M	0.0407
E	M	0.0397
E	M	0.0409
E	F	0.0402
E	F	0.0512
E	F	0.0469
E	F	0.0257
[truncated: 11 more rows]

## Sheet: Developmental time
Diet	sex	developmenttime
WB	M	35
WB	M	34
WB	M	NA
WB	M	36
WB	M	46
WB	M	33
WB	M	33
WB	M	NA
WB	M	52
WB	M	33
WB	M	35
WB	M	35
WB	M	NA
WB	M	33
WB	M	33
WB	M	33
WB	M	35
WB	M	34
WB	M	34
WB	M	37
WB	M	NA
WB	M	35
WB	M	33
WB	M	NA
WB	M	35
WB	M	35
WB	M	35
WB	M	35
WB	M	NA
WB	M	35
WB	M	35
WB	M	35
WB	M	NA
WB	M	35
WB	M	36
WB	M	33
WB	M	NA
WB	M	34
WB	M	48
WB	M	33
WB	M	33
WB	M	NA
WB	M	52
WB	M	33
WB	M	35
WB	M	35
WB	M	NA
WB	M	33
WB	M	33
WB	M	33
WB	M	35
WB	M	35
WB	M	35
WB	M	35
WB	M	NA
WB	M	35
WB	M	33
WB	M	NA
WB	M	35
WB	M	35
WB	M	35
WB	M	35
WB	M	NA
WB	M	35
WB	M	35
WB	M	35
WB	M	NA
WB	M	35
WB	M	36
WB	M	33
WB	M	NA
WB	M	34
WB	M	46
WB	M	35
WB	M	33
WB	M	NA
WB	M	52
WB	M	33
WB	M	35
WB	M	34
WB	M	NA
WB	M	34
WB	M	33
WB	M	33
WB	M	35
WB	M	34
WB	M	35
WB	M	36
WB	M	NA
WB	M	35
WB	M	33
WB	M	NA
WB	M	37
WB	M	33
WB	M	35
WB	M	35
WB	M	NA
WB	M	35
WB	M	35
WB	M	34
WB	M	NA
WB	M	36
WB	F	34
WB	F	37
WB	F	37
WB	F	29
WB	F	NA
WB	F	35
WB	F	42
WB	F	33
WB	F	33
WB	F	35
M	F	48
WB	F	35
WB	F	33
WB	F	35
WB	F	30
WB	F	30
WB	F	46
WB	F	35
WB	F	35
WB	F	35
WB	F	35
WB	F	33
WB	F	33
WB	F	35
WB	F	34
WB	F	36
WB	F	39
WB	F	35
WB	F	35
WB	F	33
WB	F	36
WB	F	NA
WB	F	35
WB	F	35
WB	F	35
WB	F	NA
WB	F	35
WB	F	NA
WB	F	36
WB	F	35
WB	F	35
WB	F	NA
WB	F	35
WB	F	35
WB	F	36
WB	F	NA
WB	F	35
WB	F	NA
WB	F	35
WB	F	NA
WB	F	NA
WB	F	35
WB	F	36
WB	F	33
WB	F	36
WB	F	35
WB	F	NA
WB	F	35
WB	F	NA
WB	F	NA
WB	F	NA
WB	F	36
WB	F	NA
WB	F	33
WB	F	33
WB	F	33
WB	F	34
WB	F	35
WB	F	39
WB	F	29
WB	F	NA
WB	F	35
WB	F	40
WB	F	33
WB	F	35
WB	F	35
WB	F	48
WB	F	35
WB	F	33
WB	F	35
WB	F	29
WB	F	29
WB	F	48
WB	F	35
WB	F	35
WB	F	35
WB	F	33
WB	F	33
WB	F	35
WB	F	35
WB	F	34
WB	F	35
WB	F	39
WB	F	36
WB	F	35
WB	F	35
WB	F	34
WB	F	NA
WB	F	35
WB	F	35
WB	F	35
WB	F	NA
WB	F	35
WB	F	NA
WB	F	36
WB	F	34
WB	F	36
WB	F	NA
WB	F	35
WB	F	35
WB	F	36
WB	F	NA
WB	F	34
WB	F	NA
WB	F	36
WB	F	NA
WB	F	NA
WB	F	35
WB	F	35
WB	F	33
WB	F	35
WB	F	37
WB	F	NA
WB	F	35
WB	F	NA
WB	F	NA
WB	F	NA
WB	F	36
WB	F	NA
WB	F	33
WB	F	33
WB	F	34
WB	F	34
WB	F	34
WB	F	38
WB	F	30
WB	F	NA
WB	F	35
WB	F	42
WB	F	33
WB	F	33
WB	F	35
WB	F	48
WB	F	35
WB	F	33
WB	F	33
WB	F	31
WB	F	29
WB	F	48
WB	F	35
WB	F	35
WB	F	34
WB	F	35
WB	F	34
WB	F	33
WB	F	35
WB	F	35
WB	F	35
WB	F	38
WB	F	35
WB	F	36
WB	F	33
WB	F	36
WB	F	NA
WB	F	34
WB	F	35
WB	F	35
WB	F	NA
WB	F	36
WB	F	NA
WB	F	36
WB	F	33
WB	F	35
WB	F	NA
WB	F	35
WB	F	37
WB	F	36
WB	F	NA
WB	F	35
WB	F	NA
WB	F	32
WB	F	NA
WB	F	NA
WB	F	38
WB	F	35
WB	F	35
WB	F	35
WB	F	35
WB	F	NA
WB	F	36
WB	F	NA
WB	F	NA
WB	F	NA
WB	F	33
WB	F	NA
WB	F	33
WB	F	35
WB	F	33
GS	M	32
GS	M	30
GS	M	29
GS	M	30
GS	M	30
GS	M	30
GS	M	NA
GS	M	31
GS	M	30
GS	M	NA
GS	M	NA
GS	M	30
GS	M	29
GS	M	29
GS	M	34
GS	M	29
GS	M	30
GS	M	30
GS	M	30
GS	M	33
GS	M	33
GS	M	30
GS	M	30
GS	M	33
GS	M	NA
GS	M	NA
GS	M	30
GS	M	29
GS	M	34
GS	M	31
GS	M	31
GS	M	29
GS	M	29
GS	M	NA
GS	M	29
GS	M	29
GS	M	29
GS	M	29
GS	M	33
GS	M	29
GS	M	NA
GS	M	33
GS	M	34
GS	M	34
GS	M	29
GS	M	NA
GS	M	32
GS	M	32
GS	M	31
GS	M	29
GS	M	32
GS	M	30
GS	M	29
GS	M	30
GS	M	30
GS	M	30
GS	M	NA
GS	M	31
GS	M	30
GS	M	NA
GS	M	NA
GS	M	30
GS	M	29
GS	M	29
GS	M	34
GS	M	29
GS	M	30
GS	M	30
GS	M	30
GS	M	33
GS	M	33
GS	M	30
GS	M	30
GS	M	33
GS	M	NA
GS	M	NA
GS	M	30
GS	M	29
GS	M	34
GS	M	31
GS	M	31
GS	M	29
GS	M	29
GS	M	NA
GS	M	29
GS	M	29
GS	M	29
GS	M	29
GS	M	33
GS	M	29
GS	M	NA
GS	M	33
GS	M	34
GS	M	34
GS	M	29
GS	M	NA
GS	M	32
GS	M	32
GS	M	31
GS	M	29
GS	M	32
GS	M	30
GS	M	29
GS	M	30
GS	M	30
GS	M	30
GS	M	NA
GS	M	31
GS	M	30
GS	M	NA
GS	M	NA
GS	M	30
GS	M	29
GS	M	29
GS	M	34
GS	M	29
GS	M	30
GS	M	30
GS	M	30
GS	M	33
GS	M	33
GS	M	30
GS	M	30
GS	M	33
GS	M	NA
GS	M	NA
GS	M	30
GS	M	29
GS	M	34
GS	M	31
GS	M	31
GS	M	29
GS	M	29
GS	M	NA
GS	M	29
GS	M	29
GS	M	29
GS	M	29
GS	M	33
GS	M	29
GS	M	NA
GS	M	33
GS	M	34
GS	M	34
GS	M	29
GS	M	NA
GS	M	32
GS	M	31
GS	M	31
GS	M	30
GS	F	29
GS	F	29
GS	F	31
GS	F	31
GS	F	27
GS	F	32
GS	F	29
GS	F	27
GS	F	29
GS	F	28
GS	F	29
GS	F	30
GS	F	29
GS	F	30
GS	F	29
GS	F	NA
GS	F	29
GS	F	29
GS	F	28
GS	F	27
GS	F	32
GS	F	30
GS	F	31
GS	F	29
GS	F	30
GS	F	28
GS	F	30
GS	F	28
GS	F	29
GS	F	NA
GS	F	29
GS	F	28
GS	F	29
GS	F	29
GS	F	28
GS	F	27
GS	F	NA
GS	F	28
GS	F	28
GS	F	27
GS	F	29
GS	F	29
GS	F	29
GS	F	28
GS	F	27
GS	F	29
GS	F	27
GS	F	30
GS	F	31
GS	F	27
GS	F	29
GS	F	29
GS	F	33
GS	F	29
GS	F	29
GS	F	29
GS	F	29
GS	F	29
GS	F	28
GS	F	29
GS	F	30
GS	F	29
GS	F	29
GS	F	29
GS	F	29
GS	F	NA
GS	F	29
GS	F	29
GS	F	28
GS	F	27
GS	F	32
GS	F	29
GS	F	30
GS	F	29
GS	F	29
GS	F	28
GS	F	29
GS	F	28
GS	F	29
GS	F	NA
GS	F	29
GS	F	28
GS	F	29
GS	F	28
GS	F	29
GS	F	27
GS	F	NA
GS	F	28
GS	F	28
GS	F	28
GS	F	29
GS	F	29
GS	F	29
GS	F	27
GS	F	27
GS	F	27
GS	F	29
GS	F	29
GS	F	32
GS	F	27
GS	F	29
GS	F	29
GS	F	33
GS	F	29
GS	F	29
GS	F	29
GS	F	29
GS	F	29
GS	F	29
GS	F	29
GS	F	29
GS	F	29
GS	F	29
GS	F	29
GS	F	29
GS	F	NA
GS	F	29
GS	F	29
GS	F	28
GS	F	27
GS	F	32
GS	F	29
GS	F	30
GS	F	29
GS	F	29
GS	F	28
GS	F	29
GS	F	28
GS	F	29
GS	F	NA
GS	F	29
GS	F	28
GS	F	29
GS	F	28
GS	F	29
GS	F	27
GS	F	NA
GS	F	28
GS	F	28
GS	F	28
GS	F	29
GS	F	29
GS	F	29
GS	F	27
GS	F	27
GS	F	27
GS	F	29
GS	F	29
GS	F	32
GS	F	27
R	M	42
R	M	NA
R	M	NA
R	M	42
R	M	42
R	M	NA
R	M	42
R	M	NA
R	M	NA
R	M	45
R	M	NA
R	M	44
R	M	43
R	M	NA
R	M	NA
R	M	NA
R	M	NA
R	M	43
R	M	42
R	M	NA
R	M	42
R	M	NA
R	M	41
R	M	NA
R	M	43
R	M	NA
R	M	NA
R	M	39
R	M	39
R	M	42
R	M	NA
R	M	NA
R	M	42
R	M	42
R	M	NA
R	M	42
R	M	NA
R	M	NA
R	M	45
R	M	NA
R	M	45
R	M	42
R	M	NA
R	M	NA
R	M	NA
R	M	NA
R	M	43
R	M	42
R	M	NA
R	M	42
R	M	NA
R	M	42
R	M	NA
R	M	42
R	M	NA
R	M	NA
R	M	39
R	M	39
R	M	42
R	M	NA
R	M	NA
R	M	42
R	M	40
R	M	NA
R	M	42
R	M	NA
R	M	NA
R	M	46
R	M	NA
R	M	45
R	M	41
R	M	NA
R	M	NA
R	M	NA
R	M	NA
R	M	43
R	M	43
R	M	NA
R	M	42
R	M	NA
R	M	42
R	M	NA
R	M	42
R	M	NA
R	M	NA
R	M	39
R	M	39
R	F	43
R	F	NA
R	F	NA
R	F	45
R	F	NA
R	F	NA
R	F	42
R	F	NA
R	F	NA
R	F	42
R	F	NA
R	F	39
R	F	NA
R	F	42
R	F	NA
R	F	NA
R	F	NA
R	F	42
R	F	NA
R	F	40
R	F	44
R	F	NA
R	F	42
R	F	NA
R	F	42
R	F	42
R	F	NA
R	F	38
R	F	NA
R	F	42
R	F	43
R	F	NA
R	F	42
R	F	NA
R	F	39
R	F	NA
R	F	42
R	F	42
R	F	NA
R	F	42
R	F	41
R	F	NA
R	F	NA
R	F	42
R	F	NA
R	F	43
R	F	NA
R	F	NA
R	F	42
R	F	NA
R	F	NA
R	F	NA
R	F	42
R	F	NA
R	F	39
R	F	NA
R	F	NA
R	F	42
R	F	NA
R	F	43
R	F	NA
R	F	42
R	F	NA
R	F	41
R	F	NA
R	F	NA
R	F	NA
R	F	NA
R	F	NA
R	F	42
R	F	NA
R	F	NA
R	F	43
R	F	NA
R	F	NA
R	F	NA
R	F	NA
R	F	45
R	F	42
R	F	NA
R	F	NA
R	F	42
R	F	39
R	F	NA
R	F	NA
R	F	42
R	F	NA
R	F	NA
R	F	NA
R	F	42
R	F	NA
R	F	41
R	F	42
R	F	NA
R	F	43
R	F	NA
R	F	42
R	F	42
R	F	NA
R	F	38
R	F	NA
R	F	43
R	F	42
R	F	NA
R	F	42
R	F	NA
R	F	39
R	F	NA
R	F	42
R	F	42
R	F	NA
R	F	42
R	F	42
R	F	NA
R	F	NA
R	F	42
R	F	NA
R	F	42
R	F	NA
R	F	NA
R	F	42
R	F	NA
R	F	NA
R	F	NA
R	F	42
R	F	NA
R	F	42
R	F	NA
R	F	NA
R	F	39
R	F	NA
R	F	42
R	F	NA
R	F	42
R	F	NA
R	F	42
R	F	NA
R	F	NA
R	F	NA
R	F	NA
R	F	NA
R	F	42
R	F	NA
R	F	NA
R	F	43
R	F	NA
R	F	NA
R	F	NA
R	F	NA
R	F	45
R	F	42
R	F	NA
R	F	NA
R	F	42
R	F	NA
R	F	39
R	F	NA
R	F	42
R	F	NA
R	F	NA
R	F	NA
R	F	42
R	F	NA
R	F	42
R	F	42
R	F	NA
R	F	42
R	F	NA
R	F	42
R	F	42
R	F	NA
R	F	39
R	F	NA
R	F	42
R	F	42
R	F	NA
R	F	42
R	F	NA
R	F	39
R	F	NA
R	F	42
R	F	42
R	F	NA
R	F	42
R	F	42
R	F	NA
R	F	NA
R	F	42
R	F	NA
R	F	42
R	F	NA
R	F	NA
R	F	42
R	F	NA
R	F	NA
R	F	NA
R	F	42
R	F	NA
R	F	42
R	F	NA
R	F	NA
R	F	39
R	F	NA
R	F	42
R	F	NA
R	F	42
R	F	NA
R	F	42
R	F	NA
CP	M	28
CP	M	29
CP	M	32
CP	M	27
CP	M	NA
CP	M	31
CP	M	28
CP	M	29
CP	M	29
CP	M	28
CP	M	28
CP	M	NA
CP	M	29
CP	M	31
CP	M	29
CP	M	27
CP	M	31
CP	M	29
CP	M	30
CP	M	31
CP	M	NA
CP	M	30
CP	M	27
CP	M	27
CP	M	29
CP	M	31
CP	M	27
CP	M	28
CP	M	29
CP	M	31
CP	M	27
CP	M	29
CP	M	29
CP	M	28
CP	M	31
CP	M	30
CP	M	27
CP	M	NA
CP	M	31
CP	M	27
CP	M	30
CP	M	29
CP	M	29
CP	M	27
CP	M	NA
CP	M	29
CP	M	31
CP	M	29
CP	M	30
CP	M	31
CP	M	27
CP	M	31
CP	M	31
CP	M	NA
CP	M	30
CP	M	27
CP	M	27
CP	M	29
CP	M	31
CP	M	27
CP	M	29
CP	M	29
CP	M	31
CP	M	27
CP	M	29
CP	M	29
CP	M	27
CP	M	29
CP	M	31
CP	M	27
CP	M	NA
CP	M	31
CP	M	27
CP	M	30
CP	M	29
CP	M	29
CP	M	27
CP	M	NA
CP	M	29
CP	M	31
CP	M	29
CP	M	29
CP	M	31
CP	M	27
CP	M	30
CP	M	31
CP	M	NA
CP	M	30
CP	M	27
CP	M	27
CP	M	29
CP	M	31
CP	M	27
CP	M	29
CP	M	29
CP	M	31
CP	M	27
CP	M	29
CP	M	29
CP	F	30
CP	F	27
CP	F	NA
CP	F	29
CP	F	31
CP	F	30
CP	F	30
CP	F	31
CP	F	27
CP	F	27
CP	F	31
CP	F	30
CP	F	30
CP	F	27
CP	F	30
CP	F	32
CP	F	27
CP	F	28
CP	F	28
CP	F	31
CP	F	30
CP	F	29
CP	F	32
CP	F	NA
CP	F	27
CP	F	28
CP	F	27
CP	F	29
CP	F	30
CP	F	31
CP	F	NA
CP	F	31
CP	F	30
CP	F	27
CP	F	27
CP	F	30
CP	F	27
CP	F	30
CP	F	29
CP	F	31
CP	F	31
CP	F	30
CP	F	30
CP	F	31
CP	F	27
CP	F	27
CP	F	30
CP	F	NA
CP	F	31
CP	F	31
CP	F	30
CP	F	31
CP	F	NA
CP	F	27
CP	F	30
CP	F	30
CP	F	30
CP	F	30
CP	F	27
CP	F	32
CP	F	27
CP	F	27
CP	F	28
CP	F	28
CP	F	NA
CP	F	30
CP	F	31
CP	F	31
CP	F	30
CP	F	31
CP	F	28
CP	F	28
CP	F	30
CP	F	29
CP	F	29
CP	F	30
CP	F	27
CP	F	32
CP	F	27
CP	F	27
CP	F	27
CP	F	30
CP	F	30
CP	F	30
CP	F	32
CP	F	NA
CP	F	27
CP	F	30
CP	F	27
CP	F	30
CP	F	29
CP	F	32
CP	F	NA
CP	F	30
CP	F	31
CP	F	27
CP	F	30
CP	F	29
CP	F	32
CP	F	30
CP	F	27
CP	F	30
CP	F	27
CP	F	30
CP	F	30
CP	F	31
CP	F	27
CP	F	27
CP	F	30
CP	F	NA
CP	F	30
CP	F	31
CP	F	31
CP	F	30
CP	F	NA
CP	F	28
CP	F	30
CP	F	29
CP	F	30
CP	F	31
CP	F	27
CP	F	28
CP	F	32
CP	F	27
IA	M	33
IA	M	32
IA	M	29
IA	M	32
IA	M	30
IA	M	NA
IA	M	NA
IA	M	30
IA	M	32
IA	M	31
IA	M	29
IA	M	30
IA	M	NA
IA	M	30
IA	M	32
IA	M	33
IA	M	31
IA	M	NA
IA	M	30
IA	M	33
IA	M	NA
IA	M	NA
IA	M	32
IA	M	33
IA	M	29
IA	M	32
IA	M	NA
IA	M	35
IA	M	NA
IA	M	31
IA	M	32
IA	M	30
IA	M	NA
IA	M	31
IA	M	NA
IA	M	32
IA	M	30
IA	M	31
IA	M	33
IA	M	NA
IA	M	NA
IA	M	29
IA	M	31
IA	M	33
IA	M	32
IA	M	32
IA	M	29
IA	M	32
IA	M	30
IA	M	NA
IA	M	NA
IA	M	29
IA	M	32
IA	M	30
IA	M	29
IA	M	31
IA	M	NA
IA	M	32
IA	M	30
IA	M	NA
IA	M	32
IA	M	32
IA	M	31
IA	M	32
IA	M	NA
IA	M	NA
IA	M	32
IA	M	33
IA	M	29
IA	M	32
IA	M	NA
IA	M	36
IA	M	NA
IA	M	30
IA	M	32
IA	M	30
IA	M	NA
IA	M	31
IA	M	NA
IA	M	32
IA	M	30
IA	M	32
IA	M	32
IA	M	NA
IA	M	NA
IA	M	29
IA	M	31
IA	M	32
IA	M	33
IA	M	32
IA	M	29
IA	M	32
IA	M	30
IA	M	NA
IA	M	NA
IA	M	29
IA	M	32
IA	M	30
IA	M	29
IA	M	31
IA	M	NA
IA	M	32
IA	M	30
IA	M	32
IA	M	32
IA	M	NA
IA	M	31
IA	M	32
IA	M	NA
IA	M	NA
IA	M	32
IA	M	33
IA	M	29
IA	M	32
IA	M	NA
IA	M	36
IA	M	NA
IA	M	30
IA	M	32
IA	M	30
IA	M	NA
IA	M	31
IA	M	NA
IA	M	32
IA	M	30
IA	M	32
IA	M	32
IA	M	NA
IA	M	NA
IA	M	29
IA	M	31
IA	M	32
IA	F	32
IA	F	NA
IA	F	32
IA	F	29
IA	F	32
IA	F	29
IA	F	30
IA	F	32
IA	F	29
IA	F	31
IA	F	NA
IA	F	32
IA	F	32
IA	F	29
IA	F	31
IA	F	30
IA	F	30
IA	F	29
IA	F	31
IA	F	33
IA	F	33
IA	F	29
IA	F	33
IA	F	32
IA	F	33
IA	F	29
IA	F	33
IA	F	32
IA	F	32
IA	F	NA
IA	F	32
IA	F	29
IA	F	32
IA	F	30
IA	F	29
IA	F	32
IA	F	29
IA	F	31
IA	F	NA
IA	F	32
IA	F	32
IA	F	29
IA	F	31
IA	F	30
IA	F	30
IA	F	29
IA	F	31
IA	F	33
IA	F	33
IA	F	29
IA	F	33
IA	F	32
IA	F	33
IA	F	27
IA	F	33
IA	F	32
IA	F	32
IA	F	NA
IA	F	32
IA	F	29
IA	F	32
IA	F	29
IA	F	30
IA	F	32
IA	F	29
IA	F	31
IA	F	NA
IA	F	32
IA	F	32
IA	F	29
IA	F	31
IA	F	30
IA	F	30
IA	F	29
IA	F	31
IA	F	33
IA	F	33
IA	F	29
IA	F	33
IA	F	32
IA	F	33
IA	F	29
IA	F	33
IA	F	32
IA	F	32
IA	F	NA
IA	F	32
IA	F	29
IA	F	32
IA	F	30
IA	F	29
IA	F	32
IA	F	29
IA	F	31
IA	F	NA
IA	F	32
IA	F	32
IA	F	29
IA	F	31
IA	F	30
IA	F	30
IA	F	29
IA	F	31
IA	F	33
IA	F	33
IA	F	29
IA	F	33
IA	F	32
IA	F	33
IA	F	27
IA	F	33
IA	F	32
IA	F	32
IA	F	NA
IA	F	32
IA	F	29
IA	F	32
IA	F	29
IA	F	30
IA	F	32
IA	F	29
IA	F	31
IA	F	NA
IA	F	32
IA	F	32
IA	F	29
IA	F	31
IA	F	30
IA	F	30
IA	F	29
IA	F	31
IA	F	33
IA	F	33
IA	F	29
IA	F	33
IA	F	32
IA	F	33
IA	F	29
IA	F	33
IA	F	32
IA	F	32
IA	F	NA
IA	F	32
IA	F	29
IA	F	32
IA	F	30
IA	F	29
IA	F	32
IA	F	29
IA	F	31
IA	F	NA
IA	F	32
IA	F	32
IA	F	29
IA	F	31
IA	F	30
IA	F	30
IA	F	29
IA	F	31
IA	F	33
IA	F	33
IA	F	29
IA	F	33
IA	F	32
IA	F	33
IA	F	27
IA	F	33
IA	F	32
HN	M	39
HN	M	39
HN	M	41
HN	M	NA
HN	M	45
HN	M	40
HN	M	NA
HN	M	39
HN	M	39
HN	M	39
HN	M	39
HN	M	NA
HN	M	39
HN	M	41
HN	M	NA
HN	M	39
HN	M	39
HN	M	NA
HN	M	39
HN	M	39
HN	M	39
HN	M	NA
HN	M	NA
HN	M	43
HN	M	39
HN	M	NA
HN	M	40
HN	M	46
HN	M	39
HN	M	39
HN	M	NA
HN	M	NA
HN	M	40
HN	M	40
HN	M	NA
HN	M	39
HN	M	39
HN	M	NA
HN	M	39
HN	M	39
HN	M	NA
HN	M	40
HN	M	39
HN	M	NA
HN	M	NA
HN	M	39
HN	M	39
HN	M	NA
HN	M	39
HN	M	40
HN	M	39
HN	M	40
HN	M	NA
HN	M	NA
HN	M	NA
HN	M	39
HN	M	39
HN	M	41
HN	M	NA
HN	M	45
HN	M	40
HN	M	NA
HN	M	39
HN	M	39
HN	M	39
HN	M	39
HN	M	NA
HN	M	39
HN	M	41
HN	M	NA
HN	M	39
HN	M	39
HN	M	NA
HN	M	39
HN	M	39
HN	M	39
HN	M	NA
HN	M	NA
HN	M	43
HN	M	39
HN	M	NA
HN	M	40
HN	M	46
HN	M	39
HN	M	39
HN	M	NA
HN	M	NA
HN	M	40
HN	M	40
HN	M	NA
HN	M	39
HN	M	39
HN	M	NA
HN	M	39
HN	M	39
HN	M	NA
HN	M	40
HN	M	39
HN	M	NA
HN	M	NA
HN	M	39
HN	M	39
HN	M	NA
HN	M	39
HN	M	40
HN	M	39
HN	M	40
HN	M	NA
HN	M	NA
HN	M	NA
HN	M	41
HN	M	39
HN	M	39
HN	M	NA
HN	M	45
HN	M	40
HN	M	NA
HN	M	39
HN	M	39
HN	M	39
HN	M	39
HN	M	NA
HN	M	39
HN	M	41
HN	M	NA
HN	M	39
HN	M	39
HN	M	NA
HN	M	39
HN	M	39
HN	M	39
HN	M	NA
HN	M	NA
HN	M	43
HN	M	39
HN	M	NA
HN	M	40
HN	M	46
HN	M	39
HN	M	39
HN	M	NA
HN	M	NA
HN	M	40
HN	M	40
HN	M	NA
HN	M	39
HN	M	39
HN	M	NA
HN	M	39
HN	M	39
HN	M	NA
HN	M	40
HN	M	39
HN	M	NA
HN	M	NA
HN	M	39
HN	M	39
HN	M	NA
HN	M	39
HN	M	40
HN	M	39
HN	M	40
HN	M	NA
HN	M	NA
HN	M	NA
HN	F	37
HN	F	NA
HN	F	37
HN	F	NA
HN	F	41
HN	F	39
HN	F	40
HN	F	40
HN	F	NA
HN	F	40
HN	F	39
HN	F	NA
HN	F	41
HN	F	37
HN	F	NA
HN	F	37
HN	F	NA
HN	F	37
HN	F	39
HN	F	39
HN	F	39
HN	F	NA
HN	F	40
HN	F	39
HN	F	39
HN	F	41
HN	F	NA
HN	F	39
HN	F	37
HN	F	41
HN	F	NA
HN	F	40
HN	F	NA
HN	F	39
HN	F	40
HN	F	NA
HN	F	NA
HN	F	41
HN	F	37
HN	F	NA
HN	F	37
HN	F	NA
HN	F	39
HN	F	39
HN	F	NA
HN	F	37
HN	F	NA
HN	F	37
HN	F	NA
HN	F	41
HN	F	39
HN	F	40
HN	F	40
HN	F	NA
HN	F	40
HN	F	39
HN	F	NA
HN	F	41
HN	F	37
HN	F	NA
HN	F	37
HN	F	NA
HN	F	37
HN	F	39
HN	F	39
HN	F	39
HN	F	NA
HN	F	40
HN	F	39
HN	F	39
HN	F	41
HN	F	NA
HN	F	39
HN	F	37
HN	F	41
HN	F	NA
HN	F	40
HN	F	NA
HN	F	39
HN	F	40
HN	F	NA
HN	F	NA
HN	F	41
HN	F	37
HN	F	NA
HN	F	37
HN	F	NA
HN	F	39
HN	F	39
HN	F	NA
HN	F	37
HN	F	NA
HN	F	37
HN	F	NA
HN	F	41
HN	F	39
HN	F	40
HN	F	40
HN	F	NA
HN	F	40
HN	F	39
HN	F	NA
HN	F	41
HN	F	37
HN	F	NA
HN	F	37
HN	F	NA
HN	F	37
HN	F	39
HN	F	39
HN	F	39
HN	F	NA
HN	F	40
HN	F	39
HN	F	39
HN	F	41
HN	F	NA
HN	F	39
HN	F	37
HN	F	41
HN	F	NA
HN	F	40
HN	F	NA
HN	F	39
HN	F	40
HN	F	NA
HN	F	NA
HN	F	41
HN	F	37
HN	F	NA
HN	F	37
HN	F	NA
HN	F	39
HN	F	39
HN	F	NA
C	M	29
C	M	NA
C	M	NA
C	M	30
C	M	32
C	M	NA
C	M	30
C	M	32
C	M	32
C	M	NA
C	M	NA
C	M	31
C	M	33
C	M	30
C	M	30
C	M	NA
C	M	29
C	M	29
C	M	NA
C	M	32
C	M	32
C	M	NA
C	M	30
C	M	32
C	M	NA
C	M	NA
C	M	30
C	M	32
C	M	NA
C	M	30
C	M	32
C	M	32
C	M	NA
C	M	NA
C	M	32
C	M	30
C	M	30
C	M	30
C	M	NA
C	M	29
C	M	29
C	M	NA
C	M	32
C	M	32
C	M	NA
C	M	29
C	M	NA
C	M	NA
C	M	30
C	M	32
C	M	NA
C	M	30
C	M	32
C	M	32
C	M	NA
C	M	NA
C	M	31
C	M	33
C	M	30
C	M	30
C	M	NA
C	M	29
C	M	29
C	M	NA
C	M	32
C	M	32
C	M	NA
C	M	30
C	M	32
C	M	NA
C	M	NA
C	M	30
C	M	32
C	M	NA
C	M	30
C	M	32
C	M	32
C	M	NA
C	M	NA
C	M	32
C	M	30
C	M	30
C	M	30
C	M	NA
C	M	29
C	M	29
C	M	NA
C	M	32
C	M	32
C	M	NA
C	M	29
C	M	NA
C	M	NA
C	M	30
C	M	32
C	M	NA
C	M	30
C	M	32
C	M	32
C	M	NA
C	M	NA
C	M	31
C	M	33
C	M	30
C	M	30
C	M	NA
C	M	29
C	M	29
C	M	NA
C	M	32
C	M	32
C	M	NA
C	M	30
C	M	32
C	M	NA
C	M	NA
C	M	30
C	M	32
C	M	NA
C	M	30
C	M	32
C	M	32
C	M	NA
C	M	NA
C	M	32
C	M	30
C	M	30
C	M	30
C	M	NA
C	M	29
C	M	29
C	M	NA
C	M	32
C	M	32
C	M	NA
C	F	30
C	F	32
C	F	29
C	F	NA
C	F	32
C	F	33
C	F	31
C	F	31
C	F	29
C	F	NA
C	F	30
C	F	30
C	F	30
C	F	NA
C	F	31
C	F	30
C	F	30
C	F	30
C	F	30
C	F	30
C	F	30
C	F	30
C	F	NA
C	F	NA
C	F	NA
C	F	29
C	F	30
C	F	30
C	F	29
C	F	29
C	F	NA
C	F	30
C	F	29
C	F	31
C	F	29
C	F	29
C	F	NA
C	F	30
C	F	29
C	F	31
C	F	NA
C	F	29
C	F	29
C	F	NA
C	F	30
C	F	30
C	F	NA
C	F	30
C	F	30
C	F	29
C	F	NA
C	F	30
C	F	29
C	F	29
C	F	30
C	F	32
C	F	29
C	F	NA
C	F	32
C	F	33
C	F	31
C	F	31
C	F	29
C	F	NA
C	F	30
C	F	30
C	F	30
C	F	NA
C	F	31
C	F	30
C	F	30
C	F	30
C	F	30
C	F	30
C	F	30
C	F	30
C	F	NA
C	F	NA
C	F	NA
C	F	29
C	F	30
C	F	30
C	F	29
C	F	29
C	F	NA
C	F	30
C	F	29
C	F	31
C	F	29
C	F	29
C	F	NA
C	F	30
C	F	29
C	F	31
C	F	NA
C	F	29
C	F	29
C	F	NA
C	F	30
C	F	30
C	F	NA
C	F	30
C	F	30
C	F	29
C	F	NA
C	F	30
C	F	29
C	F	29
C	F	30
C	F	32
C	F	29
C	F	NA
C	F	32
C	F	33
C	F	31
C	F	31
C	F	29
C	F	NA
C	F	30
C	F	30
C	F	30
C	F	NA
C	F	31
C	F	30
C	F	30
C	F	30
C	F	30
C	F	30
C	F	30
C	F	30
C	F	NA
C	F	NA
C	F	NA
C	F	29
C	F	30
C	F	30
C	F	29
C	F	29
C	F	NA
C	F	30
C	F	29
C	F	31
C	F	29
C	F	29
C	F	NA
[truncated: 1,520 more rows]

## Sheet: Body mass
Diet	sex	Mass(g)
WB	M	0.752
WB	M	0.847
WB	M	0.668
WB	M	0.887
WB	M	0.729
WB	M	0.751
WB	M	0.553
WB	M	0.752
WB	M	0.581
WB	M	0.575
WB	M	0.605
WB	M	0.537
WB	M	0.581
WB	M	0.845
WB	M	0.669
WB	M	0.889
WB	M	0.728
WB	M	0.75
WB	M	0.554
WB	M	0.581
WB	M	0.581
WB	M	0.575
WB	M	0.728
WB	M	0.537
WB	M	0.553
WB	M	0.847
WB	M	0.665
WB	M	0.887
WB	M	0.6
WB	M	0.751
WB	M	0.752
WB	M	0.579
WB	M	0.581
WB	M	0.578
WB	M	0.602
WB	M	0.539
WB	F	0.687
WB	F	0.727
WB	F	0.833
WB	F	0.593
WB	F	0.812
WB	F	0.891
WB	F	0.786
WB	F	0.779
WB	F	0.525
WB	F	0.845
WB	F	0.826
WB	F	0.62
WB	F	0.686
WB	F	0.725
WB	F	0.832
WB	F	0.596
WB	F	0.81
WB	F	0.894
WB	F	0.787
WB	F	0.778
WB	F	0.524
WB	F	0.846
WB	F	0.828
WB	F	0.621
WB	F	0.687
WB	F	0.727
WB	F	0.83
WB	F	0.591
WB	F	0.812
WB	F	0.891
WB	F	0.789
WB	F	0.778
WB	F	0.525
WB	F	0.845
WB	F	0.822
WB	F	0.624
E	M	0.684
E	M	0.654
E	M	0.754
E	M	0.762
E	M	0.921
E	M	0.597
E	M	0.764
E	M	0.661
E	M	0.939
E	M	0.547
E	M	0.621
E	M	0.839
E	M	0.681
E	M	0.657
E	M	0.753
E	M	0.762
E	M	0.924
E	M	0.595
E	M	0.765
E	M	0.66
E	M	0.836
E	M	0.549
E	M	0.622
E	M	0.938
E	M	0.686
E	M	0.652
E	M	0.755
E	M	0.761
E	M	0.921
E	M	0.598
E	M	0.763
E	M	0.662
E	M	0.938
E	M	0.546
E	M	0.624
E	M	0.838
E	F	0.845
E	F	0.829
E	F	0.609
E	F	0.979
E	F	0.703
E	F	0.931
E	F	1.232
E	F	1.219
E	F	1.075
E	F	0.71
E	F	0.927
E	F	0.841
E	F	0.84
E	F	0.826
E	F	0.617
E	F	0.979
E	F	0.703
E	F	0.931
E	F	1.235
E	F	1.216
E	F	1.075
E	F	0.713
E	F	0.924
E	F	0.844
E	F	0.842
E	F	1.236
E	F	0.609
E	F	0.981
E	F	0.702
E	F	0.935
E	F	0.825
E	F	1.216
E	F	1.075
E	F	0.715
E	F	0.923
E	F	0.84
R	M	0.355
R	M	0.241
R	M	0.22
R	M	0.235
R	M	0.231
R	M	0.219
R	M	0.219
R	M	0.103
R	M	0.149
R	M	0.221
R	M	0.235
R	M	0.234
R	M	0.352
R	M	0.241
R	M	0.223
R	M	0.232
R	M	0.231
R	M	0.209
R	M	0.228
R	M	0.104
R	M	0.149
R	M	0.221
R	M	0.235
R	M	0.233
R	M	0.353
R	M	0.242
R	M	0.221
R	M	0.235
R	M	0.232
R	M	0.208
R	M	0.227
R	M	0.103
R	M	0.15
R	M	0.223
R	M	0.234
R	M	0.232
R	F	0.41
R	F	0.531
R	F	0.242
R	F	0.442
R	F	0.354
R	F	0.372
R	F	0.336
R	F	0.495
R	F	0.443
R	F	0.358
R	F	0.372
R	F	0.336
R	F	0.398
R	F	0.542
R	F	0.481
R	F	0.211
R	F	0.354
R	F	0.374
R	F	0.334
R	F	0.493
R	F	0.447
R	F	0.357
R	F	0.374
R	F	0.334
R	F	0.412
R	F	0.353
R	F	0.243
R	F	0.441
R	F	0.531
R	F	0.371
R	F	0.336
R	F	0.496
R	F	0.443
R	F	0.359
R	F	0.372
R	F	0.336
GS	M	0.643
GS	M	0.656
GS	M	0.643
GS	M	0.652
GS	M	0.619
GS	M	0.636
GS	M	0.731
GS	M	0.621
GS	M	0.634
GS	M	0.654
GS	M	0.652
GS	M	0.635
GS	M	0.656
GS	M	0.647
GS	M	0.642
GS	M	0.653
GS	M	0.618
GS	M	0.636
GS	M	0.702
GS	M	0.645
GS	M	0.711
GS	M	0.644
GS	M	0.656
GS	M	0.721
GS	M	0.625
GS	M	0.658
GS	M	0.643
GS	M	0.651
GS	M	0.616
GS	M	0.637
GS	M	0.722
GS	M	0.631
GS	M	0.633
GS	M	0.656
GS	M	0.643
GS	M	0.713
GS	F	0.762
GS	F	0.732
GS	F	0.885
GS	F	0.777
GS	F	0.752
GS	F	0.765
GS	F	0.732
GS	F	0.883
GS	F	0.778
GS	F	0.791
GS	F	0.781
GS	F	0.794
GS	F	0.752
GS	F	0.792
GS	F	0.642
GS	F	0.771
GS	F	0.751
GS	F	0.752
GS	F	0.792
GS	F	0.641
GS	F	0.772
GS	F	0.792
GS	F	0.781
GS	F	0.785
GS	F	0.762
GS	F	0.732
GS	F	0.885
GS	F	0.777
GS	F	0.751
GS	F	0.751
GS	F	0.792
GS	F	0.641
GS	F	0.773
GS	F	0.788
GS	F	0.784
GS	F	0.791
C	M	0.63
C	M	0.64
C	M	0.41
C	M	0.81
C	M	0.52
C	M	0.52
C	M	0.44
C	M	0.61
C	M	0.52
C	M	0.62
C	M	0.61
C	M	0.48
C	M	0.63
C	M	0.62
C	M	0.44
C	M	0.79
C	M	0.53
C	M	0.52
C	M	0.43
C	M	0.61
C	M	0.52
C	M	0.63
C	M	0.61
C	M	0.48
C	M	0.63
C	M	0.62
C	M	0.43
C	M	0.82
C	M	0.51
C	M	0.52
C	M	0.43
C	M	0.61
C	M	0.52
C	M	0.64
C	M	0.62
C	M	0.46
C	F	0.61
C	F	0.71
C	F	0.72
C	F	0.62
C	F	0.59
C	F	0.61
C	F	0.61
C	F	0.59
C	F	0.93
C	F	0.75
C	F	0.62
C	F	0.69
C	F	0.61
C	F	0.81
C	F	0.62
C	F	0.63
C	F	0.61
C	F	0.62
C	F	0.61
C	F	0.56
C	F	0.93
C	F	0.75
C	F	0.62
C	F	0.65
C	F	0.64
C	F	0.71
C	F	0.71
C	F	0.64
C	F	0.59
C	F	0.61
C	F	0.62
C	F	0.59
C	F	0.92
C	F	0.73
C	F	0.61
C	F	0.72
CP	M	0.62
CP	M	0.82
CP	M	0.75
CP	M	0.69
CP	M	0.63
CP	M	0.73
CP	M	0.64
CP	M	0.64
CP	M	0.61
CP	M	0.69
CP	M	0.72
CP	M	0.64
CP	M	0.63
CP	M	0.82
CP	M	0.73
CP	M	0.69
CP	M	0.62
CP	M	0.71
CP	M	0.64
CP	M	0.65
CP	M	0.64
CP	M	0.66
CP	M	0.71
CP	M	0.64
CP	M	0.64
CP	M	0.63
CP	M	0.63
CP	M	0.69
CP	M	0.62
CP	M	0.75
CP	M	0.63
CP	M	0.82
CP	M	0.73
CP	M	0.69
CP	M	0.74
CP	M	0.62
CP	F	1.105
CP	F	0.64
CP	F	0.68
CP	F	0.89
CP	F	0.88
CP	F	0.81
CP	F	0.65
CP	F	0.89
CP	F	0.98
CP	F	0.67
CP	F	1.107
CP	F	0.88
CP	F	1.102
CP	F	0.66
CP	F	0.68
CP	F	0.91
CP	F	0.88
CP	F	0.81
CP	F	0.65
CP	F	0.89
CP	F	0.98
CP	F	0.677
CP	F	1.1
CP	F	0.9
CP	F	1.1
CP	F	0.64
CP	F	0.68
CP	F	0.93
CP	F	0.88
CP	F	0.81
CP	F	0.68
CP	F	0.89
CP	F	0.98
CP	F	0.67
CP	F	1.104
CP	F	0.89
TD	M	0.62
TD	M	0.84
TD	M	0.75
TD	M	0.69
TD	M	0.77
TD	M	0.6
TD	M	0.18
TD	M	0.61
TD	M	0.41
TD	M	0.64
TD	M	0.65
TD	M	0.67
TD	M	0.66
TD	M	0.82
TD	M	0.76
TD	M	0.69
TD	M	0.75
TD	M	0.63
TD	M	0.2
TD	M	0.61
TD	M	0.41
TD	M	0.61
TD	M	0.19
TD	M	0.61
TD	M	0.64
TD	M	0.8
TD	M	0.76
TD	M	0.69
TD	M	0.76
TD	M	0.65
TD	M	0.65
TD	M	0.67
TD	M	0.44
TD	M	0.63
TD	M	0.65
TD	M	0.68
TD	F	0.66
TD	F	0.83
TD	F	0.76
TD	F	0.69
TD	F	0.88
TD	F	0.69
TD	F	0.62
TD	F	0.42
TD	F	0.67
TD	F	0.68
TD	F	0.76
TD	F	0.66
TD	F	0.69
TD	F	0.8
TD	F	0.74
TD	F	0.71
TD	F	0.84
TD	F	0.72
TD	F	0.64
TD	F	0.76
TD	F	0.69
TD	F	0.87
TD	F	0.76
TD	F	0.66
TD	F	0.69
TD	F	0.83
TD	F	0.42
TD	F	0.64
TD	F	0.68
TD	F	0.69
TD	F	0.62
TD	F	0.42
TD	F	0.67
TD	F	0.68
TD	F	0.76
TD	F	0.66
MM	M	0.552
MM	M	0.562
MM	M	0.542
MM	M	0.502
MM	M	0.591
MM	M	0.451
MM	M	0.555
MM	M	0.572
MM	M	0.444
MM	M	0.452
MM	M	0.572
MM	M	0.559
MM	M	0.556
MM	M	0.558
MM	M	0.542
MM	M	0.503
MM	M	0.592
MM	M	0.452
MM	M	0.562
MM	M	0.573
MM	M	0.443
MM	M	0.446
MM	M	0.572
MM	M	0.559
MM	M	0.556
MM	M	0.556
MM	M	0.542
MM	M	0.502
MM	M	0.593
MM	M	0.451
MM	M	0.561
MM	M	0.574
MM	M	0.444
MM	M	0.448
MM	M	0.574
MM	M	0.555
MM	F	0.72
MM	F	0.92
MM	F	0.61
MM	F	0.73
MM	F	0.57
MM	F	0.51
MM	F	0.52
MM	F	0.55
MM	F	0.57
MM	F	0.57
MM	F	0.65
MM	F	0.61
MM	F	0.72
MM	F	0.93
MM	F	0.62
MM	F	0.72
MM	F	0.56
MM	F	0.51
MM	F	0.53
MM	F	0.54
MM	F	0.57
MM	F	0.57
MM	F	0.65
MM	F	0.61
MM	F	0.72
MM	F	0.93
MM	F	0.62
MM	F	0.72
MM	F	0.57
MM	F	0.52
MM	F	0.51
MM	F	0.55
MM	F	0.56
MM	F	0.58
MM	F	0.63
MM	F	0.63
IA	M	0.52
IA	M	0.72
IA	M	0.63
IA	M	0.93
IA	M	0.86
IA	M	0.58
IA	M	0.71
IA	M	0.56
IA	M	0.68
IA	M	0.97
IA	M	0.96
IA	M	0.86
IA	M	0.57
IA	M	0.65
IA	M	0.63
IA	M	0.92
IA	M	0.86
IA	M	0.61
IA	M	0.72
IA	M	0.55
IA	M	0.67
IA	M	0.98
IA	M	0.96
IA	M	0.86
IA	M	0.57
IA	M	0.97
IA	M	0.96
IA	M	0.86
IA	M	0.86
IA	M	0.58
IA	M	0.72
IA	M	0.55
IA	M	0.68
IA	M	0.65
IA	M	0.65
IA	M	0.93
IA	F	0.859
IA	F	0.68
IA	F	0.671
IA	F	0.94
IA	F	0.822
IA	F	0.812
IA	F	0.913
IA	F	0.922
IA	F	0.921
IA	F	0.852
IA	F	0.97
IA	F	0.97
IA	F	0.854
IA	F	0.682
IA	F	0.671
IA	F	0.943
IA	F	0.822
IA	F	0.823
IA	F	0.932
IA	F	0.922
IA	F	0.922
IA	F	0.821
IA	F	0.974
IA	F	0.971
IA	F	0.852
IA	F	0.682
IA	F	0.671
IA	F	0.94
IA	F	0.822
IA	F	0.812
IA	F	0.912
IA	F	0.921
IA	F	0.921
IA	F	0.851
IA	F	0.968
IA	F	0.974
MB	M	0.39
MB	M	0.395
MB	M	0.401
MB	M	0.385
MB	M	0.435
MB	M	0.396
MB	M	0.392
MB	M	0.384
MB	M	0.44
MB	M	0.401
MB	M	0.355
MB	M	0.24
MB	M	0.41
MB	M	0.375
MB	M	0.405
MB	M	0.381
MB	M	0.434
MB	M	0.396
MB	M	0.393
MB	M	0.384
MB	M	0.42
MB	M	0.406
MB	M	0.35
MB	M	0.26
MB	M	0.39
MB	M	0.395
MB	M	0.401
MB	M	0.383
MB	M	0.435
MB	M	0.399
MB	M	0.38
MB	M	0.386
MB	M	0.44
MB	M	0.403
MB	M	0.353
MB	M	0.25
MB	F	0.65
MB	F	0.62
MB	F	0.55
MB	F	0.55
MB	F	0.54
MB	F	0.46
MB	F	0.45
MB	F	0.51
MB	F	0.49
MB	F	0.5
MB	F	0.58
MB	F	0.54
MB	F	0.63
MB	F	0.64
MB	F	0.55
MB	F	0.56
MB	F	0.54
MB	F	0.45
MB	F	0.45
MB	F	0.52
MB	F	0.49
MB	F	0.52
MB	F	0.55
MB	F	0.54
MB	F	0.45
MB	F	0.45
MB	F	0.52
MB	F	0.49
MB	F	0.5
MB	F	0.63
MB	F	0.61
MB	F	0.58
MB	F	0.56
MB	F	0.54
MB	F	0.55
MB	F	0.56
HN	M	0.35
HN	M	0.35
HN	M	0.53
HN	M	0.42
HN	M	0.42
HN	M	0.43
HN	M	0.4
HN	M	0.33
HN	M	0.36
HN	M	0.54
HN	M	0.34
HN	M	0.36
HN	M	0.42
HN	M	0.41
HN	M	0.34
HN	M	0.36
HN	M	0.43
HN	M	0.41
HN	M	0.34
HN	M	0.36
HN	M	0.54
HN	M	0.32
HN	M	0.35
HN	M	0.55
HN	M	0.42
HN	M	0.41
HN	M	0.35
HN	M	0.36
HN	M	0.53
HN	M	0.33
HN	M	0.36
HN	M	0.53
HN	M	0.43
HN	M	0.42
HN	M	0.34
HN	M	0.35
HN	F	0.62
HN	F	0.49
HN	F	0.43
HN	F	0.56
HN	F	0.41
HN	F	0.43
HN	F	0.42
HN	F	0.52
HN	F	0.49
HN	F	0.44
HN	F	0.55
HN	F	0.44
HN	F	0.49
HN	F	0.43
HN	F	0.63
HN	F	0.55
HN	F	0.41
HN	F	0.49
HN	F	0.44
HN	F	0.55
HN	F	0.43
HN	F	0.42
HN	F	0.52
HN	F	0.44
HN	F	0.61
HN	F	0.51
HN	F	0.42
HN	F	0.52
HN	F	0.49
HN	F	0.44
HN	F	0.43
HN	F	0.56
HN	F	0.41
HN	F	0.43
HN	F	0.55
HN	F	0.44
GW	M	0.51
GW	M	0.54
GW	M	0.46
GW	M	0.54
GW	M	0.54
GW	M	0.52
GW	M	0.45
GW	M	0.53
GW	M	0.53
GW	M	0.55
GW	M	0.45
GW	M	0.51
GW	M	0.5
GW	M	0.53
GW	M	0.46
GW	M	0.54
GW	M	0.54
GW	M	0.51
GW	M	0.46
GW	M	0.53
GW	M	0.53
GW	M	0.55
GW	M	0.45
GW	M	0.5
GW	M	0.54
GW	M	0.51
GW	M	0.54
GW	M	0.46
GW	M	0.53
GW	M	0.53
GW	M	0.45
GW	M	0.53
GW	M	0.53
GW	M	0.55
GW	M	0.44
GW	M	0.52
GW	F	0.542
GW	F	0.559
GW	F	0.545
GW	F	0.63
GW	F	0.517
GW	F	0.537
GW	F	0.8
GW	F	0.65
GW	F	0.535
GW	F	0.556
GW	F	0.64
GW	F	0.55
GW	F	0.545
GW	F	0.556
GW	F	0.545
GW	F	0.63
GW	F	0.517
GW	F	0.537
GW	F	0.8
GW	F	0.65
GW	F	0.53
GW	F	0.561
GW	F	0.67
GW	F	0.52
GW	F	0.543
GW	F	0.558
GW	F	0.545
GW	F	0.63
GW	F	0.517
GW	F	0.537
GW	F	0.8
GW	F	0.65
GW	F	0.535
GW	F	0.556
GW	F	0.64
GW	F	0.55

## Sheet: Body length
Diet	Sex	Bodylength(mm)
WB	M	24
WB	M	25
WB	M	22
WB	M	25
WB	M	22
WB	M	23
WB	M	20
WB	M	20
WB	M	23
WB	M	21
WB	M	21
WB	M	20
WB	M	25
WB	M	25
WB	M	23
WB	M	25
WB	M	22
WB	M	23
WB	M	21
WB	M	21
WB	M	21
WB	M	21
WB	M	21
WB	M	20
WB	M	24
WB	M	24
WB	M	23
WB	M	25
WB	M	22
WB	M	23
WB	M	21
WB	M	20
WB	M	23
WB	M	21
WB	M	20
WB	M	20
E	M	20
E	M	21
E	M	23
E	M	25
E	M	25
E	M	23
E	M	25
E	M	23
E	M	25
E	M	24
E	M	21
E	M	25
E	M	23
E	M	20
E	M	22
E	M	24
E	M	25
E	M	24
E	M	24
E	M	23
E	M	25
E	M	23
E	M	22
E	M	25
E	M	21
E	M	20
E	M	23
E	M	25
E	M	25
E	M	23
E	M	25
E	M	23
E	M	25
E	M	24
E	M	22
E	M	24
R	M	18
R	M	18
R	M	15
R	M	16
R	M	15
R	M	16
R	M	15
R	M	15
R	M	15
R	M	15
R	M	14
R	M	16
R	M	20
R	M	16
R	M	15
R	M	16
R	M	16
R	M	15
R	M	15
R	M	15
R	M	15
R	M	15
R	M	15
R	M	15
R	M	15
R	M	16
R	M	19
R	M	16
R	M	16
R	M	15
R	M	17
R	M	15
R	M	14
R	M	15
R	M	15
R	M	15
TD	M	21
TD	M	23
TD	M	23
TD	M	21
TD	M	23
TD	M	21
TD	M	17
TD	M	21
TD	M	20
TD	M	21
TD	M	21
TD	M	22
TD	M	22
TD	M	22
TD	M	22
TD	M	22
TD	M	23
TD	M	20
TD	M	18
TD	M	21
TD	M	20
TD	M	21
TD	M	21
TD	M	22
TD	M	22
TD	M	22
TD	M	23
TD	M	22
TD	M	22
TD	M	21
TD	M	17
TD	M	21
TD	M	20
TD	M	22
TD	M	21
TD	M	21
GS	M	21
GS	M	22
GS	M	20
GS	M	21
GS	M	20
GS	M	21
GS	M	23
GS	M	21
GS	M	22
GS	M	22
GS	M	21
GS	M	23
GS	M	20
GS	M	21
GS	M	21
GS	M	21
GS	M	20
GS	M	22
GS	M	22
GS	M	21
GS	M	22
GS	M	21
GS	M	22
GS	M	22
GS	M	22
GS	M	22
GS	M	19
GS	M	22
GS	M	20
GS	M	21
GS	M	23
GS	M	21
GS	M	21
GS	M	22
GS	M	22
GS	M	23
C	M	22
C	M	22
C	M	18
C	M	23
C	M	20
C	M	21
C	M	19
C	M	21
C	M	19
C	M	22
C	M	21
C	M	18
C	M	21
C	M	22
C	M	19
C	M	22
C	M	21
C	M	20
C	M	20
C	M	19
C	M	21
C	M	22
C	M	20
C	M	19
C	M	22
C	M	21
C	M	19
C	M	23
C	M	20
C	M	20
C	M	20
C	M	21
C	M	19
C	M	22
C	M	20
C	M	19
CP	M	22
CP	M	25
CP	M	24
CP	M	22
CP	M	22
CP	M	23
CP	M	22
CP	M	22
CP	M	22
CP	M	22
CP	M	23
CP	M	22
CP	M	21
CP	M	26
CP	M	22
CP	M	22
CP	M	24
CP	M	23
CP	M	22
CP	M	23
CP	M	21
CP	M	22
CP	M	23
CP	M	22
CP	M	22
CP	M	25
CP	M	24
CP	M	22
CP	M	22
CP	M	23
CP	M	23
CP	M	22
CP	M	21
CP	M	22
CP	M	23
CP	M	22
MM	M	20
MM	M	20
MM	M	20
MM	M	19
MM	M	22
MM	M	18
MM	M	22
MM	M	22
MM	M	20
MM	M	19
MM	M	22
MM	M	20
MM	M	21
MM	M	19
MM	M	21
MM	M	18
MM	M	22
MM	M	19
MM	M	21
MM	M	21
MM	M	21
MM	M	20
MM	M	21
MM	M	20
MM	M	22
MM	M	18
MM	M	20
MM	M	20
MM	M	21
MM	M	18
MM	M	22
MM	M	22
MM	M	20
MM	M	19
MM	M	21
MM	M	21
IA	M	21
IA	M	22
IA	M	24
IA	M	26
IA	M	24
IA	M	21
IA	M	23
IA	M	21
IA	M	22
IA	M	26
IA	M	26
IA	M	25
IA	M	20
IA	M	23
IA	M	25
IA	M	26
IA	M	25
IA	M	22
IA	M	22
IA	M	21
IA	M	24
IA	M	24
IA	M	24
IA	M	25
IA	M	23
IA	M	22
IA	M	24
IA	M	26
IA	M	24
IA	M	22
IA	M	22
IA	M	23
IA	M	23
IA	M	24
IA	M	25
IA	M	25
MB	M	18
MB	M	18
MB	M	18
MB	M	17
MB	M	18
MB	M	18
MB	M	18
MB	M	17
MB	M	18
MB	M	18
MB	M	17
MB	M	16
MB	M	16
MB	M	20
MB	M	17
MB	M	18
MB	M	19
MB	M	17
MB	M	18
MB	M	17
MB	M	17
MB	M	18
MB	M	18
MB	M	17
MB	M	17
MB	M	18
MB	M	18
MB	M	17
MB	M	18
MB	M	18
MB	M	18
MB	M	17
MB	M	18
MB	M	17
MB	M	17
MB	M	17
HN	M	20
HN	M	20
HN	M	19
HN	M	19
HN	M	22
HN	M	19
HN	M	19
HN	M	22
HN	M	20
HN	M	20
HN	M	19
HN	M	19
HN	M	18
HN	M	21
HN	M	19
HN	M	18
HN	M	22
HN	M	20
HN	M	19
HN	M	21
HN	M	20
HN	M	21
HN	M	19
HN	M	20
HN	M	20
HN	M	19
HN	M	19
HN	M	21
HN	M	20
HN	M	19
HN	M	18
HN	M	22
HN	M	21
HN	M	20
HN	M	19
HN	M	19
GW	M	20.5
GW	M	22
GW	M	20
GW	M	21
GW	M	21
GW	M	20.5
GW	M	20
GW	M	21
GW	M	21
GW	M	22
GW	M	20
GW	M	20
GW	M	21
GW	M	22
GW	M	20
GW	M	21
GW	M	21
GW	M	20
GW	M	20
GW	M	21
GW	M	21
GW	M	22
GW	M	20
GW	M	21
GW	M	21
GW	M	22
GW	M	20
GW	M	21
GW	M	21
GW	M	20
GW	M	20
GW	M	21
GW	M	21.5
GW	M	22
GW	M	20
GW	M	20
WB	F	22
WB	F	24
WB	F	23
WB	F	25
WB	F	25
WB	F	25
WB	F	25
WB	F	23
WB	F	20
WB	F	23
WB	F	23
WB	F	21
WB	F	23
WB	F	23
WB	F	24
WB	F	24
WB	F	25
WB	F	23
WB	F	25
WB	F	25
WB	F	20
WB	F	23
WB	F	23
WB	F	21
WB	F	22
WB	F	24
WB	F	23
WB	F	20
WB	F	25
WB	F	25
WB	F	25
WB	F	23
WB	F	25
WB	F	23
WB	F	23
WB	F	21
E	F	25
E	F	25
E	F	21
E	F	25
E	F	24
E	F	25
E	F	27
E	F	29
E	F	25
E	F	25
E	F	26
E	F	25
E	F	24
E	F	24
E	F	22
E	F	26
E	F	24
E	F	25
E	F	27
E	F	28
E	F	26
E	F	25
E	F	26
E	F	25
E	F	25
E	F	25
E	F	21
E	F	25
E	F	24
E	F	25
E	F	28
E	F	28
E	F	25
E	F	26
E	F	26
E	F	24
R	F	21
R	F	18
R	F	16
R	F	17
R	F	17
R	F	18
R	F	18
R	F	19
R	F	19
R	F	17
R	F	17
R	F	16
R	F	19
R	F	20
R	F	15
R	F	18
R	F	17
R	F	18
R	F	16
R	F	21
R	F	19
R	F	17
R	F	17
R	F	16
R	F	18
R	F	21
R	F	15
R	F	18
R	F	17
R	F	18
R	F	16
R	F	20
R	F	20
R	F	18
R	F	16
R	F	16
TD	F	25
TD	F	25
TD	F	24
TD	F	24
TD	F	25
TD	F	21
TD	F	23
TD	F	20
TD	F	22
TD	F	24
TD	F	24
TD	F	21
TD	F	23
TD	F	28
TD	F	24
TD	F	23
TD	F	25
TD	F	22
TD	F	23
TD	F	21
TD	F	22
TD	F	23
TD	F	24
TD	F	22
TD	F	24
TD	F	24
TD	F	24
TD	F	25
TD	F	25
TD	F	22
TD	F	22
TD	F	21
TD	F	21
TD	F	24
TD	F	23
TD	F	22
GS	F	22
GS	F	23
GS	F	26
GS	F	24
GS	F	23
GS	F	23
GS	F	24
GS	F	22
GS	F	24
GS	F	24
GS	F	24
GS	F	24
GS	F	23
GS	F	23
GS	F	25
GS	F	24
GS	F	23
GS	F	23
GS	F	24
GS	F	22
GS	F	24
GS	F	23
GS	F	25
GS	F	24
GS	F	24
GS	F	23
GS	F	26
GS	F	24
GS	F	23
GS	F	23
GS	F	24
GS	F	23
GS	F	24
GS	F	25
GS	F	24
GS	F	24
C	F	21
C	F	24
C	F	24
C	F	23
C	F	21
C	F	22
C	F	22
C	F	20
C	F	25
C	F	24
C	F	21
C	F	24
C	F	20
C	F	25
C	F	23
C	F	24
C	F	22
C	F	22
C	F	21
C	F	21
C	F	24
C	F	24
C	F	21
C	F	24
C	F	21
C	F	24
C	F	24
C	F	23
C	F	21
C	F	22
C	F	22
C	F	21
C	F	24
C	F	24
C	F	21
C	F	24
CP	F	23
CP	F	22
CP	F	22
CP	F	25
CP	F	23
CP	F	23
CP	F	24
CP	F	24
CP	F	25
CP	F	24
CP	F	26
CP	F	26
CP	F	21
CP	F	23
CP	F	23
CP	F	24
CP	F	23
CP	F	22
CP	F	25
CP	F	24
CP	F	24
CP	F	24
CP	F	27
CP	F	26
CP	F	23
CP	F	22
CP	F	21
CP	F	25
CP	F	24
CP	F	23
CP	F	24
CP	F	24
CP	F	25
CP	F	24
CP	F	26
CP	F	26
MM	F	22
MM	F	23
MM	F	22
MM	F	24
MM	F	22
MM	F	22
MM	F	24
MM	F	23
MM	F	22
MM	F	22
MM	F	22
MM	F	21
MM	F	21
MM	F	23
MM	F	23
MM	F	23
MM	F	23
MM	F	22
MM	F	24
MM	F	22
MM	F	23
MM	F	22
MM	F	21
MM	F	22
MM	F	22
MM	F	23
MM	F	23
MM	F	23
MM	F	22
MM	F	22
MM	F	24
MM	F	22
MM	F	23
MM	F	22
MM	F	22
MM	F	21
IA	F	27
IA	F	21
IA	F	22
IA	F	24
IA	F	24
IA	F	24
IA	F	22
IA	F	24
IA	F	27
IA	F	21
IA	F	26
IA	F	26
IA	F	24
IA	F	24
IA	F	23
IA	F	23
IA	F	25
IA	F	23
IA	F	23
IA	F	23
IA	F	25
IA	F	23
IA	F	26
IA	F	26
IA	F	27
IA	F	21
IA	F	22
IA	F	24
IA	F	24
IA	F	24
IA	F	22
IA	F	24
IA	F	27
IA	F	21
IA	F	27
IA	F	25
MB	F	24
MB	F	24
MB	F	22
MB	F	24
MB	F	22
MB	F	19
MB	F	19
MB	F	22
MB	F	20
MB	F	21
MB	F	23
MB	F	22
MB	F	22
MB	F	24
MB	F	24
MB	F	24
MB	F	21
MB	F	19
MB	F	20
MB	F	21
MB	F	20
MB	F	22
MB	F	23
MB	F	23
MB	F	23
MB	F	24
MB	F	22
MB	F	23
MB	F	22
MB	F	19
MB	F	19
MB	F	23
MB	F	20
MB	F	22
MB	F	23
MB	F	23
HN	F	23
HN	F	21
HN	F	20
HN	F	22
HN	F	20
HN	F	19
HN	F	20
HN	F	21
HN	F	21
HN	F	20
HN	F	22
HN	F	20
HN	F	22
HN	F	22
HN	F	21
HN	F	21
HN	F	20
HN	F	19
HN	F	19
HN	F	21
HN	F	21
HN	F	21
HN	F	22
HN	F	20
HN	F	23
HN	F	21
HN	F	20
HN	F	22
HN	F	20
HN	F	20
HN	F	20
HN	F	20
HN	F	21
HN	F	21
HN	F	21
HN	F	20
GW	F	23
GW	F	23
GW	F	22
GW	F	22
GW	F	21
GW	F	20
GW	F	20
GW	F	21
GW	F	21
GW	F	21
GW	F	22
GW	F	22.5
GW	F	23
GW	F	23
GW	F	22
GW	F	22
GW	F	21
GW	F	20
GW	F	20
GW	F	20
GW	F	22
GW	F	23
GW	F	21
GW	F	22
GW	F	23
GW	F	22
GW	F	22
GW	F	22
GW	F	21
GW	F	20
GW	F	20
GW	F	21
GW	F	21
GW	F	21
GW	F	22
GW	F	22

## Sheet: Survival rate
Diet	%survivors
E	95
E	95
E	92
IA	87
IA	80
IA	85
CP	88
CP	84
CP	89
GS	86
GS	82
GS	90
WB	62
WB	57
WB	61
TD	74
TD	82
TD	78
C	72
C	75
C	69
MM	81
MM	77
MM	70
GW	59
GW	57
GW	52
MB	28
MB	30
MB	26
HN	35
HN	43
HN	36
R	22
R	20
R	24

## Sheet: Fecundity vs body length and ma
Diet	sex	length(mm)	Mass(g)	Fecundity
MB	F	19	0.45	1254
MB	F	19	0.45	1255
MB	F	20	0.49	1261
MB	F	21	0.5	1265
MB	F	22	0.52	1267
MB	F	22	0.54	1268
MB	F	22	0.54	1271
MB	F	22	0.55	1274
MB	F	23	0.56	1284
MB	F	24	0.57	1284
MB	F	24	0.63	1285
MB	F	24	0.64	1286
CP	F	22	0.64	2020
CP	F	22	0.65	2024
CP	F	23	0.67	2024
CP	F	23	0.68	2024
CP	F	23	0.81	2049
CP	F	24	0.88	2078
CP	F	24	0.89	2083
CP	F	24	0.89	2194
CP	F	25	0.89	2350
CP	F	25	0.98	2390
CP	F	26	1.105	2412
CP	F	26	1.107	2550
GW	F	20	0.517	1257
GW	F	20	0.535	1305
GW	F	21	0.537	1320
GW	F	21	0.545	1336
GW	F	21	0.545	1344
GW	F	21	0.55	1465
GW	F	21.5	0.556	1465
GW	F	22	0.556	1468
GW	F	22	0.63	1518
GW	F	22	0.64	1561
GW	F	23	0.65	1567
GW	F	23	0.8	1573
IA	F	21	0.671	2196
IA	F	21	0.68	2296
IA	F	22	0.822	2297
IA	F	22	0.825	2299
IA	F	24	0.855	2301
IA	F	24	0.859	2302
IA	F	24	0.9	2302
IA	F	24	0.92	2303
IA	F	25	0.92	2304
IA	F	27	0.94	2347
IA	F	27	0.97	2396
IA	F	27	0.97	2400
HN	F	19	0.41	932
HN	F	20	0.42	1046
HN	F	20	0.43	1046
HN	F	20	0.43	1050
HN	F	20	0.44	1052
HN	F	20	0.44	1060
HN	F	21	0.49	1068
HN	F	21	0.49	1024
HN	F	21	0.52	1033
HN	F	22	0.55	1044
HN	F	22	0.56	1085
HN	F	23	0.62	1096
TD	F	20	0.42	1726
TD	F	21	0.62	1740
TD	F	21	0.66	1831
TD	F	22	0.67	1931
TD	F	23	0.68	1938
TD	F	24	0.69	1963
TD	F	24	0.69	1980
TD	F	24	0.69	1980
TD	F	24	0.76	1985
TD	F	25	0.76	1996
TD	F	25	0.8	2014
TD	F	25	0.88	2239
E	F	21	0.609	2244
E	F	24	0.703	2275
E	F	25	0.71	2295
E	F	25	0.829	2310
E	F	25	0.841	2321
E	F	25	0.845	2336
E	F	25	0.927	2335
E	F	25	0.931	2347
E	F	25	0.979	2362
E	F	26	1.075	2383
E	F	27	1.216	2390
E	F	29	1.235	2432
WB	F	20	0.525	1655
WB	F	21	0.593	1674
WB	F	22	0.62	1866
WB	F	23	0.687	1898
WB	F	23	0.727	1981
WB	F	23	0.778	2005
WB	F	23	0.787	2062
WB	F	24	0.812	2064
WB	F	25	0.826	2065
WB	F	25	0.833	2070
WB	F	25	0.845	2084
WB	F	25	0.891	2110
GS	F	22	0.64	1895
GS	F	23	0.73	1989
GS	F	23	0.75	1994
GS	F	23	0.75	2008
GS	F	23	0.765	2010
GS	F	24	0.778	2012
GS	F	24	0.779	2059
GS	F	24	0.78	2086
GS	F	24	0.79	2087
GS	F	24	0.79	2103
GS	F	24	0.79	2134
GS	F	25	0.885	2136
MM	F	21	0.51	1223
MM	F	22	0.52	1243
MM	F	22	0.55	1304
MM	F	22	0.57	1365
MM	F	22	0.57	1397
MM	F	22	0.57	1457
MM	F	22	0.6	1487
MM	F	22	0.61	1517
MM	F	23	0.65	1566
MM	F	23	0.73	1574
MM	F	24	0.75	1595
MM	F	24	0.9	1642
C	F	20	0.59	1840
C	F	21	0.59	1862
C	F	21	0.61	1877
C	F	21	0.61	1877
C	F	22	0.61	1890
C	F	22	0.62	1942
C	F	23	0.65	1944
C	F	24	0.69	1952
C	F	24	0.7	1968
C	F	24	0.7	1985
C	F	24	0.75	1999
C	F	25	0.93	2044
R	F	15	0.24	932
R	F	16	0.336	946
R	F	16	0.336	947
R	F	17	0.356	950
R	F	17	0.359	952
R	F	17	0.372	960
R	F	18	0.372	968
R	F	18	0.41	968
R	F	18	0.44	969
R	F	19	0.443	974
R	F	21	0.497	985
R	F	21	0.53	996

## Sheet: Oviposition parameters
Diet	Fecundity	preovipostion(days)	Egghatchability(%)
MB	1254	7	58
MB	1255	5	60
MB	1261	3	63
MB	1265	5	66
MB	1267	5	54
MB	1268	6	62
MB	1271	8	55
MB	1274	4	66
MB	1284	5	48
MB	1284	4	55
MB	1285	4	70
MB	1286	7	68
CP	2020	2	92
CP	2024	3	88
CP	2024	2	95
CP	2024	4	94
CP	2049	3	87
CP	2078	3	90
CP	2083	3	85
CP	2194	4	95
CP	2350	3	80
CP	2390	3	88
CP	2412	3	92
CP	2550	2	90
GW	1257	4	56
GW	1305	7	78
GW	1320	7	52
GW	1336	7	56
GW	1344	5	73
GW	1465	5	65
GW	1465	6	70
GW	1468	5	45
GW	1518	4	55
GW	1561	5	65
GW	1567	4	55
GW	1573	4	60
IA	2196	2	93
IA	2296	3	85
IA	2297	2	95
IA	2299	4	88
IA	2301	2	95
IA	2302	1	95
IA	2302	1	95
IA	2303	2	95
IA	2304	3	90
IA	2347	1	95
IA	2396	3	100
IA	2400	2	95
HN	932	6	52
HN	1046	7	65
HN	1046	7	50
HN	1050	7	58
HN	1052	5	50
HN	1060	5	50
HN	1068	6	50
HN	1024	8	48
HN	1033	4	55
HN	1044	4	60
HN	1085	4	40
HN	1096	5	50
TD	1726	3	85
TD	1740	3	90
TD	1831	2	80
TD	1931	2	78
TD	1938	3	92
TD	1963	4	90
TD	1980	4	75
TD	1980	5	72
TD	1985	4	86
TD	1996	3	92
TD	2014	4	80
TD	2239	2	85
E	2244	3	95
E	2275	2	85
E	2295	1	90
E	2310	1	90
E	2321	1	95
E	2336	3	95
E	2335	3	92
E	2347	3	95
E	2362	2	90
E	2383	2	95
E	2390	3	98
E	2432	3	95
WB	1655	3	92
WB	1674	5	92
WB	1866	3	92
WB	1898	4	92
WB	1981	5	93
WB	2005	5	92
WB	2062	5	92
WB	2064	3	95
WB	2065	4	92
WB	2070	4	92
WB	2084	3	88
WB	2110	3	92
GS	1895	3	95
GS	1989	3	98
GS	1994	3	95
GS	2008	3	92
GS	2010	2	92
GS	2012	2	92
GS	2059	3	92
GS	2086	4	93
GS	2087	4	92
GS	2103	2	92
GS	2134	4	95
GS	2136	4	92
MM	1223	3	82
MM	1243	3	82
MM	1304	5	85
MM	1365	5	86
MM	1397	6	81
MM	1457	8	78
MM	1487	4	81
MM	1517	4	78
MM	1566	5	86
MM	1574	4	80
MM	1595	6	84
MM	1642	5	76
C	1840	5	88
C	1862	7	90
C	1877	3	86
C	1877	4	88
C	1890	5	95
C	1942	5	88
C	1944	5	90
C	1952	4	85
C	1968	4	90
C	1985	4	80
C	1999	4	94
C	2044	7	88
R	932	8	48
R	946	7	50
R	947	7	55
R	950	5	50
R	952	8	65
R	960	6	55
R	968	8	48
R	968	8	65
R	969	8	45
R	974	5	50
R	985	5	50
R	996	5	60

## Sheet: Egg incubation time
Diet	Incubation
WB	7
WB	7
WB	8
WB	7
WB	7
WB	7
WB	7
WB	7
WB	7
WB	7
WB	7
WB	7
WB	7
WB	8
WB	7
WB	7
WB	7
WB	7
WB	7
WB	7
WB	7
WB	7
WB	7
WB	8
WB	7
WB	7
WB	7
WB	7
WB	7
WB	7
WB	7
WB	7
WB	7
WB	7
WB	7
WB	7
WB	7
WB	7
WB	7
WB	7
WB	7
WB	8
WB	7
WB	7
WB	7
WB	7
WB	7
WB	7
WB	7
WB	7
WB	7
WB	7
WB	8
WB	7
WB	8
WB	7
WB	7
WB	7
WB	7
WB	7
WB	8
WB	7
WB	7
WB	8
WB	8
WB	7
WB	7
WB	8
WB	7
WB	7
WB	8
WB	7
WB	7
WB	8
WB	7
WB	7
WB	8
WB	8
WB	7
WB	7
WB	8
WB	8
WB	7
WB	7
WB	7
WB	8
WB	7
WB	7
WB	8
WB	8
WB	7
WB	7
WB	8
WB	7
WB	7
WB	8
WB	7
WB	7
WB	8
WB	7
GS	7
GS	7
GS	6
GS	6
GS	7
GS	7
GS	7
GS	7
GS	7
GS	8
GS	8
GS	8
GS	7
GS	7
GS	7
GS	8
GS	8
GS	8
GS	7
GS	8
GS	8
GS	6
GS	8
GS	7
GS	7
GS	6
GS	6
GS	7
GS	7
GS	7
GS	7
GS	7
GS	8
GS	8
GS	8
GS	7
GS	7
GS	7
GS	8
GS	8
GS	8
GS	7
GS	8
GS	8
GS	6
GS	8
GS	8
GS	7
GS	6
GS	8
GS	8
GS	7
GS	7
GS	8
GS	8
GS	7
GS	7
GS	7
GS	7
GS	7
GS	7
GS	7
GS	7
GS	7
GS	7
GS	7
GS	7
GS	6
GS	7
GS	6
GS	6
GS	7
GS	8
GS	8
GS	7
GS	6
GS	8
GS	8
GS	7
GS	7
GS	8
GS	8
GS	7
GS	7
GS	7
GS	7
GS	7
GS	7
GS	6
GS	7
GS	7
GS	6
GS	7
GS	7
GS	7
GS	7
GS	7
GS	6
GS	7
GS	7
R	10
R	10
R	10
R	10
R	10
R	10
R	10
R	10
R	10
R	10
R	10
R	8
R	10
R	10
R	10
R	10
R	10
R	10
R	10
R	10
R	10
R	10
R	10
R	10
R	10
R	10
R	10
R	10
R	8
R	10
R	8
R	10
R	10
R	10
R	10
R	10
R	10
R	10
R	10
R	10
R	8
R	9
R	10
R	9
R	8
R	10
R	10
R	8
R	10
R	10
R	10
R	10
R	10
R	8
R	10
R	8
R	10
R	10
R	9
R	10
R	10
R	8
R	10
R	10
R	10
R	10
R	10
R	8
R	10
R	10
R	8
R	10
R	10
R	10
R	10
R	10
R	8
R	10
R	8
R	10
R	10
R	9
R	10
R	10
R	8
R	10
R	10
R	10
R	10
R	10
R	8
R	9
R	10
R	10
R	8
R	10
R	10
R	10
R	10
R	10
R	8
CP	7
CP	7
CP	7
CP	8
CP	7
CP	8
CP	8
CP	8
CP	8
CP	7
CP	8
CP	6
CP	7
CP	7
CP	7
CP	7
CP	7
CP	7
CP	6
CP	7
CP	6
CP	8
CP	8
CP	7
CP	6
CP	7
CP	6
CP	6
CP	7
CP	7
CP	7
CP	6
CP	7
CP	8
CP	7
CP	7
CP	7
CP	6
CP	8
CP	6
CP	8
CP	6
CP	8
CP	7
CP	7
CP	6
CP	7
CP	7
CP	7
CP	7
CP	6
CP	6
CP	7
CP	6
CP	7
CP	7
CP	7
CP	6
CP	8
CP	7
CP	6
CP	6
CP	8
CP	6
CP	6
CP	7
CP	6
CP	8
CP	8
CP	7
CP	7
CP	8
CP	7
CP	8
CP	7
CP	7
CP	7
CP	8
CP	7
CP	7
CP	8
CP	7
CP	7
CP	8
CP	7
CP	7
CP	8
CP	8
CP	7
CP	7
CP	7
CP	7
CP	7
CP	7
CP	7
IA	8
IA	7
IA	8
IA	8
IA	8
IA	8
IA	6
IA	7
IA	7
IA	7
IA	8
IA	7
IA	7
IA	7
IA	8
IA	7
IA	7
IA	6
IA	7
IA	8
IA	7
IA	7
IA	7
IA	7
IA	7
IA	8
IA	6
IA	6
IA	7
IA	8
IA	7
IA	6
IA	7
IA	7
IA	7
IA	7
IA	7
IA	6
IA	6
IA	6
IA	7
IA	6
IA	6
IA	6
IA	6
IA	7
IA	7
IA	8
IA	7
IA	7
IA	8
IA	7
IA	6
IA	6
IA	7
IA	6
IA	6
IA	7
IA	7
IA	6
IA	8
IA	6
IA	7
IA	8
IA	6
IA	8
IA	7
IA	6
IA	8
IA	7
IA	8
IA	7
IA	8
IA	7
IA	6
IA	8
IA	7
IA	7
IA	6
IA	6
IA	8
IA	7
IA	8
IA	8
IA	7
IA	8
IA	7
IA	7
IA	8
IA	8
IA	7
IA	7
IA	7
IA	7
IA	7
IA	7
IA	7
IA	8
IA	8
IA	8
HN	8
HN	10
HN	10
HN	11
HN	9
HN	8
HN	8
HN	10
HN	9
HN	11
HN	8
HN	8
HN	9
HN	9
HN	11
HN	8
HN	10
HN	9
HN	9
HN	9
HN	10
HN	9
HN	9
HN	10
HN	9
HN	9
HN	9
HN	9
HN	9
HN	9
HN	9
HN	9
HN	9
HN	9
HN	11
HN	9
HN	8
HN	8
HN	8
HN	9
HN	9
HN	11
HN	8
HN	8
HN	9
HN	9
HN	11
HN	8
HN	8
HN	8
HN	10
HN	11
HN	9
HN	8
HN	8
HN	8
HN	9
HN	9
HN	11
HN	8
HN	8
HN	8
HN	8
HN	8
HN	10
HN	9
HN	9
HN	9
HN	9
HN	9
HN	9
HN	9
HN	10
HN	9
HN	9
HN	9
HN	9
HN	9
HN	10
HN	9
HN	9
HN	9
HN	9
HN	9
HN	9
HN	9
HN	9
HN	9
HN	9
HN	9
HN	9
HN	9
HN	9
HN	9
HN	9
HN	10
HN	9
HN	9
HN	8
HN	9
C	8
C	8
C	8
C	8
C	8
C	8
C	9
C	8
C	8
C	9
C	9
C	8
C	7
C	8
C	8
C	9
C	8
C	8
C	8
C	9
C	8
C	8
C	8
C	8
C	8
C	8
C	8
C	8
C	8
C	8
C	8
C	8
C	9
C	8
C	8
C	8
C	7
C	8
C	8
C	8
C	8
C	8
C	7
C	8
C	8
C	9
C	8
C	8
C	8
C	8
C	8
C	8
C	9
C	8
C	8
C	8
C	8
C	8
C	8
C	8
C	8
C	8
C	8
C	8
C	8
C	8
C	8
C	8
C	8
C	8
C	8
C	8
C	8
C	8
C	8
C	8
C	8
C	8
C	8
C	8
C	8
C	8
C	8
C	8
C	8
C	8
C	8
C	8
C	8
C	9
C	8
C	8
C	8
C	9
C	8
C	8
C	8
C	8
C	8
C	8
TD	9
TD	9
TD	8
TD	9
TD	8
TD	8
TD	8
TD	9
TD	8
TD	8
TD	8
TD	8
TD	8
TD	9
TD	8
TD	9
TD	8
TD	8
TD	9
TD	9
TD	9
TD	9
TD	9
TD	8
TD	8
TD	9
TD	8
TD	9
TD	8
TD	8
TD	8
TD	9
TD	8
TD	8
TD	8
TD	8
TD	8
TD	9
TD	8
TD	9
TD	8
TD	8
TD	9
TD	9
TD	9
TD	9
TD	9
TD	8
TD	8
TD	9
TD	8
TD	9
TD	9
TD	8
TD	8
TD	8
TD	8
TD	9
TD	8
TD	9
TD	8
TD	8
TD	8
TD	8
TD	8
TD	8
TD	9
TD	7
TD	8
TD	8
TD	9
TD	8
TD	8
TD	8
TD	9
TD	8
TD	9
TD	9
TD	8
TD	8
TD	8
TD	8
TD	9
TD	8
TD	9
TD	8
TD	8
TD	8
TD	9
TD	8
TD	9
TD	9
TD	7
TD	8
TD	8
TD	9
TD	8
TD	8
TD	8
TD	9
MM	9
MM	8
MM	7
MM	7
MM	8
MM	8
MM	8
MM	8
MM	8
MM	8
MM	8
MM	7
MM	8
MM	8
MM	8
MM	9
MM	7
MM	8
MM	8
MM	8
MM	9
MM	7
MM	8
MM	8
MM	8
MM	8
MM	8
MM	8
MM	8
MM	7
MM	8
MM	8
MM	8
MM	9
MM	7
MM	8
MM	8
MM	8
MM	8
MM	7
MM	8
MM	7
MM	8
MM	8
MM	8
MM	7
MM	8
MM	8
MM	8
MM	7
MM	7
MM	8
MM	7
MM	8
MM	8
MM	8
MM	8
MM	8
MM	8
MM	7
MM	8
MM	8
MM	8
MM	8
MM	8
MM	8
MM	7
MM	7
MM	7
MM	7
MM	8
MM	7
MM	7
MM	8
MM	7
MM	8
MM	8
MM	8
MM	8
MM	8
MM	8
MM	7
MM	8
MM	8
MM	8
MM	8
MM	8
MM	8
MM	9
MM	9
MM	7
MM	9
MM	8
MM	7
MM	8
MM	8
MM	8
MM	9
MM	8
MM	8
E	6
E	7
E	8
E	8
E	7
E	8
E	8
E	8
E	6
E	7
E	6
E	8
E	7
E	8
E	8
E	8
E	8
E	6
E	7
E	8
E	8
E	7
E	8
E	8
E	8
E	6
E	7
E	6
E	8
E	7
E	8
E	8
E	8
E	8
E	8
E	8
E	7
E	7
E	8
E	8
E	8
E	7
E	7
E	8
E	8
E	6
E	7
E	8
E	6
E	8
E	8
E	6
E	8
E	8
E	8
E	8
E	8
E	7
E	8
E	8
E	6
E	8
E	7
E	6
E	8
E	8
E	7
E	8
E	7
E	8
E	8
E	8
E	6
E	7
E	8
E	6
E	8
E	8
E	6
E	8
E	8
E	8
E	8
E	8
E	7
E	8
E	8
E	6
E	8
E	7
E	6
E	8
E	8
E	7
E	8
E	7
E	8
E	8
MB	9
MB	9
MB	9
MB	9
MB	9
MB	9
MB	9
MB	9
MB	9
MB	10
MB	10
MB	8
MB	10
MB	9
MB	9
MB	9
MB	9
MB	9
MB	10
MB	10
MB	10
MB	10
MB	10
MB	10
MB	10
MB	10
MB	10
MB	10
MB	8
MB	10
MB	8
MB	10
MB	10
MB	10
MB	10
MB	10
MB	10
MB	10
MB	10
MB	10
MB	8
MB	9
MB	10
MB	9
MB	8
MB	10
MB	10
MB	8
MB	10
MB	10
MB	10
MB	10
MB	10
MB	8
MB	10
MB	8
MB	10
MB	10
MB	9
MB	10
MB	10
MB	8
MB	10
MB	10
MB	10
MB	10
MB	10
MB	8
MB	10
MB	10
MB	8
MB	10
MB	10
MB	10
MB	10
MB	10
MB	8
MB	10
MB	8
MB	10
MB	10
MB	9
MB	9
MB	9
MB	9
MB	9
MB	9
MB	9
MB	9
MB	10
MB	8
MB	9
MB	10
MB	10
MB	8
MB	9
MB	9
MB	9
MB	9
MB	9
MB	8
MB	9
MB	11
MB	10
Gw	9
Gw	9
Gw	11
Gw	8
Gw	8
Gw	10
Gw	11
Gw	8
Gw	8
Gw	9
Gw	9
Gw	9
Gw	8
Gw	8
Gw	9
Gw	10
Gw	11
Gw	8
Gw	9
Gw	9
Gw	11
Gw	8
Gw	8
Gw	10
Gw	11
Gw	8
Gw	8
Gw	9
Gw	9
Gw	9
Gw	8
Gw	8
Gw	9
Gw	10
Gw	11
Gw	8
Gw	10
Gw	11
Gw	8
Gw	9
Gw	9
Gw	10
Gw	8
Gw	10
Gw	9
Gw	10
Gw	8
Gw	8
Gw	9
Gw	9
Gw	9
Gw	8
Gw	8
Gw	9
Gw	10
Gw	11
Gw	8
Gw	9
Gw	9
Gw	10
Gw	8
Gw	9
Gw	9
Gw	9
Gw	8
Gw	8
Gw	9
Gw	10
Gw	10
Gw	9
Gw	10
Gw	8
Gw	8
Gw	9
Gw	9
Gw	9
Gw	8
Gw	8
Gw	9
Gw	10
Gw	11
Gw	8
Gw	9
Gw	9
Gw	10
Gw	8
Gw	9
Gw	9
Gw	9
Gw	8
Gw	8
Gw	9
Gw	10
Gw	11
Gw	8
Gw	8
Gw	10
Gw	11
Gw	8
Gw	8

## Sheet: FCR and ADG
Diet	FCR	Meandailyintake	ADG	BWG
E	1.61	0.045	0.028	0.819
E	1.62	0.046	0.029	0.82
E	1.59	0.043	0.027	0.818
E	1.58	0.043	0.027	0.818
E	1.61	0.045	0.028	0.819
E	1.62	0.046	0.029	0.82
E	1.61	0.045	0.028	0.819
E	1.62	0.046	0.029	0.82
E	1.61	0.045	0.028	0.819
E	1.59	0.045	0.028	0.819
WB	2.25	0.03	0.024	0.709
WB	2.26	0.031	0.025	0.71
WB	2.25	0.03	0.024	0.709
WB	2.23	0.028	0.022	0.707
WB	2.25	0.03	0.024	0.709
WB	2.26	0.031	0.025	0.71
WB	2.26	0.031	0.025	0.71
WB	2.26	0.031	0.025	0.71
WB	2.25	0.03	0.024	0.709
WB	2.23	0.028	0.022	0.707
MB	3.18	0.039	0.012	0.459
MB	3.27	0.036	0.009	0.456
MB	3.28	0.037	0.01	0.457
MB	3.15	0.036	0.009	0.456
MB	3.28	0.037	0.01	0.457
MB	3.24	0.044	0.017	0.464
MB	3.2	0.041	0.014	0.461
MB	3.19	0.04	0.013	0.46
MB	3.26	0.042	0.016	0.463
MB	3.2	0.039	0.012	0.458
GS	1.71	0.041	0.024	0.709
GS	1.72	0.042	0.025	0.71
GS	1.69	0.039	0.022	0.707
GS	1.68	0.038	0.021	0.706
GS	1.71	0.041	0.024	0.709
GS	1.72	0.042	0.025	0.71
GS	1.71	0.041	0.024	0.709
GS	1.72	0.042	0.025	0.71
GS	1.71	0.041	0.024	0.709
GS	1.73	0.043	0.026	0.711
R	3.73	0.026	0.007	0.309
R	3.71	0.028	0.009	0.311
R	3.69	0.025	0.006	0.308
R	3.68	0.021	0.002	0.304
R	3.72	0.027	0.008	0.31
R	3.71	0.026	0.007	0.309
R	3.71	0.026	0.007	0.309
R	3.72	0.027	0.008	0.31
R	3.72	0.027	0.008	0.31
R	3.71	0.028	0.009	0.311
TD	2.14	0.045	0.021	0.659
TD	2.16	0.047	0.023	0.661
TD	2.15	0.046	0.022	0.66
TD	2.13	0.044	0.02	0.658
TD	2.15	0.046	0.022	0.66
TD	2.14	0.045	0.021	0.659
TD	2.14	0.045	0.021	0.659
TD	2.14	0.045	0.021	0.657
TD	2.15	0.046	0.022	0.66
TD	2.13	0.044	0.02	0.657
C	2.19	0.046	0.021	0.619
C	2.2	0.047	0.022	0.62
C	2.19	0.046	0.021	0.619
C	2.21	0.048	0.023	0.621
C	2.19	0.046	0.021	0.619
C	2.2	0.047	0.022	0.62
C	2.19	0.046	0.021	0.618
C	2.2	0.047	0.022	0.619
C	2.16	0.043	0.019	0.617
C	2.21	0.046	0.021	0.619
MM	2.29	0.039	0.017	0.579
MM	2.28	0.038	0.016	0.578
MM	2.29	0.039	0.017	0.579
MM	2.31	0.041	0.019	0.581
MM	2.29	0.039	0.017	0.579
MM	2.3	0.04	0.018	0.58
MM	2.29	0.039	0.019	0.581
MM	2.3	0.04	0.018	0.578
MM	2.26	0.036	0.015	0.577
MM	2.3	0.04	0.017	0.579
IA	1.65	0.043	0.027	0.799
IA	1.66	0.044	0.03	0.802
IA	1.63	0.041	0.024	0.796
IA	1.62	0.04	0.022	0.794
IA	1.65	0.043	0.026	0.798
IA	1.66	0.044	0.027	0.799
IA	1.65	0.043	0.026	0.798
IA	1.66	0.044	0.027	0.799
IA	1.65	0.043	0.026	0.798
IA	1.64	0.042	0.025	0.797
CP	1.69	0.044	0.026	0.769
CP	1.73	0.048	0.03	0.772
CP	1.67	0.042	0.024	0.767
CP	1.66	0.041	0.022	0.765
CP	1.69	0.044	0.026	0.769
CP	1.7	0.045	0.027	0.77
CP	1.69	0.044	0.026	0.769
CP	1.7	0.045	0.027	0.77
CP	1.69	0.044	0.026	0.769
CP	1.67	0.043	0.025	0.768
HN	3.55	0.039	0.011	0.439
HN	3.56	0.04	0.012	0.44
HN	3.55	0.039	0.011	0.439
HN	3.53	0.037	0.009	0.437
HN	3.55	0.039	0.011	0.439
HN	3.56	0.04	0.012	0.44
HN	3.56	0.04	0.012	0.44
HN	3.56	0.04	0.012	0.44
HN	3.55	0.039	0.011	0.439
HN	3.53	0.037	0.009	0.437
GW	2.43	0.039	0.016	0.549
GW	2.45	0.041	0.018	0.551
GW	2.44	0.039	0.016	0.549
GW	2.43	0.037	0.014	0.547
GW	2.44	0.039	0.016	0.549
GW	2.45	0.04	0.017	0.55
GW	2.45	0.04	0.017	0.55
GW	2.45	0.04	0.016	0.549
GW	2.44	0.039	0.016	0.549
GW	2.43	0.037	0.014	0.547
